# Supplementary material for: 3-Hy­droxy-2-(4-meth­oxy­benzene­sulfonamido)­butanoic acid
Source: Acta Crystallogr Sect E Struct Rep Online. 2011 Nov 12;67(Pt 12):o3275. doi: 10.1107/S1600536811046502 (PMC3238932; doi:10.1107/S1600536811046502)
Supplement: Supplementary file 2 [file e-67-o3275-Isup2.hkl]

#
# h,k,l, Fc-squared, Fo-squared, sigma(Fo-squared) and status flag
#
data_I
_shelx_title ' ssh3_0m in P2(1)2(1)2(1) (100K)'
_shelx_refln_list_code          4
_shelx_F_calc_maximum      118.64
_exptl_crystal_F_000       608.00
_reflns_d_resolution_high  0.6130
 
loop_
 _symmetry_equiv_pos_as_xyz
 'x, y, z'
 '-x+1/2, -y, z+1/2'
 '-x, y+1/2, -z+1/2'
 'x+1/2, -y+1/2, -z'
 
_cell_length_a     5.6505
_cell_length_b     9.9204
_cell_length_c    23.0561
_cell_angle_alpha  90.000
_cell_angle_beta   90.000
_cell_angle_gamma  90.000
 
_shelx_F_squared_multiplier     1.000
 
loop_
 _refln_index_h
 _refln_index_k
 _refln_index_l
 _refln_F_squared_calc
 _refln_F_squared_meas
 _refln_F_squared_sigma
 _refln_observed_status
   2   0   0       26.98       39.62      1.53 o
   4   0   0     1482.09     1422.15     19.21 o
   6   0   0      716.38      735.41     23.74 o
   1   1   0     9820.32     9446.44     57.85 o
   2   1   0      382.56      453.61      3.73 o
   3   1   0       56.04       60.86      1.23 o
   4   1   0      818.88      733.89      5.78 o
   5   1   0     2858.05     2836.77     18.97 o
   6   1   0      364.50      345.50      5.50 o
   7   1   0       36.72       32.35      4.64 o
   8   1   0       81.29       83.20      5.06 o
   0   2   0       18.82       11.90      0.98 o
   1   2   0       22.55       23.32      0.81 o
   2   2   0      133.92      112.27      1.73 o
   3   2   0     1464.20     1504.40      8.34 o
   4   2   0       30.66       40.33      0.84 o
   5   2   0        0.33        0.09      0.42 o
   6   2   0        7.49        9.36      1.14 o
   7   2   0       45.35       38.33      2.12 o
   8   2   0      160.30      170.19      5.52 o
   9   2   0        4.70        4.23      2.39 o
   1   3   0      627.43      712.43      6.92 o
   2   3   0      285.76      303.71      4.20 o
   3   3   0      975.63      944.24      7.56 o
   4   3   0      179.66      158.26      2.16 o
   5   3   0      485.86      469.57      4.54 o
   6   3   0       96.85       95.97      2.96 o
   7   3   0       18.64       21.46      2.11 o
   8   3   0       55.30       56.59      2.81 o
   9   3   0        4.92       -0.56      2.68 o
   0   4   0      249.60      224.84      3.24 o
   1   4   0      812.37      870.71      5.84 o
   2   4   0      542.35      517.70      6.95 o
   3   4   0       37.81       32.84      1.33 o
   4   4   0      351.25      359.79      4.18 o
   5   4   0        0.45       -0.43      0.43 o
   6   4   0       57.18       61.51      1.86 o
   7   4   0        8.20        6.88      1.06 o
   8   4   0       56.18       55.19      2.57 o
   1   5   0       99.91       79.38      1.28 o
   2   5   0      389.38      400.09      4.38 o
   3   5   0     1147.83     1096.69      9.77 o
   4   5   0        7.47        9.87      1.03 o
   5   5   0      448.29      436.97      5.44 o
   6   5   0       35.40       35.25      1.78 o
   7   5   0       47.00       49.88      2.22 o
   8   5   0       51.18       56.53      2.93 o
   0   6   0      631.28      607.96      6.70 o
   1   6   0     1171.04     1221.64      7.30 o
   2   6   0       24.10       30.71      1.13 o
   3   6   0      219.22      254.90      3.84 o
   4   6   0      767.09      773.62     10.20 o
   5   6   0       58.49       56.89      2.72 o
   6   6   0       42.45       40.76      2.14 o
   7   6   0       49.15       41.83      2.14 o
   8   6   0        2.11        1.49      1.25 o
   1   7   0      150.49      160.25      2.04 o
   2   7   0        3.90       10.46      0.72 o
   3   7   0      913.42      830.44      7.80 o
   4   7   0      177.82      203.25      5.89 o
   5   7   0       67.35       50.38      2.30 o
   6   7   0       23.79       20.86      2.06 o
   7   7   0       63.05       65.90      2.76 o
   8   7   0      108.44      110.24      3.91 o
   0   8   0       75.51       64.96      3.31 o
   1   8   0     1075.09     1039.79      7.18 o
   2   8   0      325.44      317.93      3.76 o
   3   8   0       42.39       35.60      2.01 o
   4   8   0        8.55        5.94      1.80 o
   5   8   0      241.12      239.68      6.43 o
   6   8   0       12.03       12.05      1.60 o
   7   8   0        1.37        0.38      1.14 o
   8   8   0        0.33       -2.04      2.66 o
   1   9   0     2279.26     2164.32     13.59 o
   2   9   0      106.39      103.47      2.31 o
   3   9   0      192.72      228.89      7.58 o
   4   9   0        1.11        1.18      1.98 o
   5   9   0      300.84      301.46      7.86 o
   6   9   0       48.81       53.82      3.48 o
   7   9   0       74.43       75.29      4.14 o
   0  10   0       49.08       51.68      2.74 o
   1  10   0        2.64        3.65      0.75 o
   2  10   0      107.24      114.33      2.87 o
   3  10   0        9.34       18.10      6.22 o
   4  10   0      174.27      196.02      5.41 o
   5  10   0       35.95       34.41      3.40 o
   6  10   0      108.82      107.99      5.13 o
   7  10   0       14.21       12.54      2.41 o
   1  11   0      330.53      330.98      5.35 o
   2  11   0      530.33      515.92      8.59 o
   3  11   0      188.68      178.08      4.41 o
   4  11   0        2.41        3.86      1.48 o
   5  11   0       27.00       27.78      3.47 o
   6  11   0       79.41       75.83      5.14 o
   0  12   0        9.72        8.75      1.87 o
   1  12   0        0.67        0.47      1.05 o
   2  12   0        6.60        0.85      3.52 o
   3  12   0      348.87      365.14      9.29 o
   4  12   0        0.16       -0.57      1.15 o
   5  12   0      132.57      132.28      6.28 o
   6  12   0        6.95        4.88      2.21 o
   1  13   0       95.35       95.72      3.81 o
   2  13   0        3.62        1.15      1.94 o
   3  13   0      482.69      484.34     11.28 o
   4  13   0       70.74       75.44      4.50 o
   5  13   0       24.37       20.93      4.26 o
   0  14   0       19.58       14.23      5.59 o
   1  14   0       24.76       32.13      4.76 o
   2  14   0       14.44       14.95      2.74 o
   3  14   0       86.79       82.01      6.46 o
   4  14   0       81.15       87.23      6.13 o
   1  15   0      192.08      202.91      6.25 o
   2  15   0        6.57        3.99      2.46 o
   3  15   0       77.71       80.35      9.71 o
   0  16   0      283.39      266.83     11.46 o
   1   0   1     3222.42     3194.21     18.49 o
   2   0   1      174.88      216.44      2.93 o
   3   0   1     1337.01     1524.97     12.95 o
   4   0   1        3.11        1.69      0.49 o
   5   0   1      399.51      379.31      7.97 o
   6   0   1       30.28       28.96      3.82 o
  -8   1   1       13.43       11.12      2.56 o
  -7   1   1       84.78       82.37      3.72 o
  -6   1   1      148.55      147.64      3.34 o
  -5   1   1      589.47      585.74      5.64 o
  -4   1   1      504.85      497.19      4.38 o
  -3   1   1      554.09      556.50      4.79 o
  -2   1   1      105.47      102.22      1.55 o
  -1   1   1     8606.92     8346.88     51.26 o
   0   1   1     3309.33     3210.72    131.01 o
   1   1   1     8605.56     8311.44     57.99 o
   2   1   1      111.23      111.93      1.62 o
   3   1   1      569.38      567.72      5.11 o
   4   1   1      513.50      504.86      4.59 o
   5   1   1      594.29      589.62      5.75 o
   6   1   1      145.98      140.46      3.88 o
   7   1   1       85.19       86.33      3.29 o
   8   1   1       13.32       14.52      2.85 o
   9   1   1       17.48       16.14      3.05 o
  -9   2   1       16.58       16.20      3.55 o
  -8   2   1      157.37      167.80      6.42 o
  -7   2   1       80.81       82.77      2.86 o
  -6   2   1      186.18      170.51      3.29 o
  -5   2   1      697.87      661.39      4.73 o
  -4   2   1      744.42      742.09      4.94 o
  -3   2   1      243.54      283.75      2.46 o
  -2   2   1      128.78      130.37      2.35 o
  -1   2   1     1804.31     1892.03     13.91 o
   0   2   1     1958.00     1934.98     15.54 o
   1   2   1     1809.22     1892.81     14.86 o
   2   2   1      132.65      134.11      1.92 o
   3   2   1      235.46      275.93      2.36 o
   4   2   1      730.74      728.97      4.84 o
   5   2   1      707.04      675.49      6.96 o
   6   2   1      179.13      158.81      3.40 o
   7   2   1       80.19       81.15      2.90 o
   8   2   1      157.86      174.16      5.65 o
   9   2   1       15.80       13.54      3.42 o
  -9   3   1       13.68       10.14      3.59 o
  -8   3   1       49.93       50.21      2.64 o
  -7   3   1      117.88      122.48      4.03 o
  -6   3   1      185.84      181.15      2.88 o
  -5   3   1        7.53        5.82      0.65 o
  -4   3   1     1234.80     1241.57      7.94 o
  -3   3   1      308.02      295.33      3.17 o
  -2   3   1     2601.57     2758.89     24.80 o
  -1   3   1      878.73      924.80      7.73 o
   0   3   1      968.87      916.30      7.37 o
   1   3   1      911.98      968.43      7.51 o
   2   3   1     2573.83     2761.08     33.23 o
   3   3   1      295.11      281.51      3.33 o
   4   3   1     1230.25     1252.07      9.01 o
   5   3   1        9.51        8.44      0.82 o
   6   3   1      192.89      192.00      3.54 o
   7   3   1      118.64      122.39      4.08 o
   8   3   1       51.22       54.54      3.08 o
   9   3   1       13.83        8.27      3.43 o
  -8   4   1       55.77       60.08      2.67 o
  -7   4   1       12.20       14.43      1.34 o
  -6   4   1       47.95       47.55      1.69 o
  -5   4   1       73.00       68.98      1.87 o
  -4   4   1      942.56      896.93      7.67 o
  -3   4   1       20.41       33.06      1.36 o
  -2   4   1     2354.40     2514.00     23.22 o
  -1   4   1      149.07      174.05      1.92 o
   0   4   1      961.51      989.16      6.67 o
   1   4   1      156.67      182.42      2.19 o
   2   4   1     2334.40     2475.27     20.14 o
   3   4   1       22.50       35.04      1.71 o
   4   4   1      952.90      921.73      7.75 o
   5   4   1       76.89       74.00      1.89 o
   6   4   1       48.28       50.23      1.68 o
   7   4   1       14.02       17.08      1.74 o
   8   4   1       57.00       65.59      2.77 o
  -8   5   1       41.77       42.39      2.82 o
  -7   5   1      165.29      174.69      4.14 o
  -6   5   1       61.73       68.79      2.39 o
  -5   5   1       29.60       30.17      1.45 o
  -4   5   1      222.43      241.90      5.41 o
  -3   5   1      821.42      812.03      7.10 o
  -2   5   1      288.68      309.01      3.56 o
  -1   5   1     2548.91     2645.71     13.67 o
   0   5   1       39.09       38.49      0.96 o
   1   5   1     2564.02     2658.19     13.71 o
   2   5   1      275.96      290.05      3.20 o
   3   5   1      817.15      824.46      6.76 o
   4   5   1      219.41      229.39      6.57 o
   5   5   1       32.95       29.12      1.74 o
   6   5   1       64.03       70.81      2.34 o
   7   5   1      160.66      166.32      3.38 o
   8   5   1       39.94       41.60      2.79 o
  -8   6   1       16.81       19.03      2.12 o
  -7   6   1       89.94       94.29      3.60 o
  -6   6   1       16.69       16.09      2.04 o
  -5   6   1      232.11      212.07      5.35 o
  -4   6   1      574.93      523.20      6.16 o
  -3   6   1      624.69      616.09      6.54 o
  -2   6   1      127.04      141.52      1.88 o
  -1   6   1       10.73       15.54      0.73 o
   0   6   1      751.66      683.30      5.32 o
   1   6   1       12.53       19.84      0.79 o
   2   6   1      122.43      135.47      1.86 o
   3   6   1      634.38      627.64      6.56 o
   4   6   1      584.79      536.94      6.19 o
   5   6   1      225.49      200.07      5.18 o
   6   6   1       14.51       11.06      1.48 o
   7   6   1       85.63       93.51      2.94 o
   8   6   1       15.34       17.09      1.97 o
  -8   7   1       32.43       34.52      2.69 o
  -7   7   1       31.63       35.38      2.87 o
  -6   7   1      125.96      129.99      4.05 o
  -5   7   1      150.40      146.33      4.02 o
  -4   7   1       35.95       38.20      2.40 o
  -3   7   1        7.06        8.27      0.86 o
  -2   7   1      337.83      326.47      3.41 o
  -1   7   1      148.51      161.27      2.04 o
   0   7   1      275.31      257.11      2.99 o
   1   7   1      147.59      160.19      2.04 o
   2   7   1      329.42      314.35      3.36 o
   3   7   1        6.88        5.54      0.89 o
   4   7   1       33.23       37.60      3.02 o
   5   7   1      152.08      151.89      3.92 o
   6   7   1      123.72      123.09      3.96 o
   7   7   1       34.02       37.89      2.65 o
   8   7   1       32.86       29.77      3.00 o
  -7   8   1       85.09       87.44      3.66 o
  -6   8   1      141.71      137.50      6.67 o
  -5   8   1       36.29       40.85      2.97 o
  -4   8   1      592.51      581.06      8.60 o
  -3   8   1      224.51      208.47      3.95 o
  -2   8   1      306.50      282.00      3.39 o
  -1   8   1      684.49      659.53      5.30 o
   0   8   1        6.29        3.58      0.66 o
   1   8   1      691.35      668.20      5.33 o
   2   8   1      305.75      287.14      3.43 o
   3   8   1      227.02      212.07      3.98 o
   4   8   1      600.04      594.06     13.43 o
   5   8   1       38.81       41.65      3.01 o
   6   8   1      142.88      140.21      5.07 o
   7   8   1       84.79       85.94      3.63 o
  -7   9   1       16.45       17.01      2.47 o
  -6   9   1       60.80       57.55      3.59 o
  -5   9   1      274.77      260.06      7.25 o
  -4   9   1        0.04        3.66      2.98 o
  -3   9   1      148.98      149.56      4.92 o
  -2   9   1      130.43      117.50      2.47 o
  -1   9   1      136.07      128.76      2.34 o
   0   9   1      355.13      344.96      4.27 o
   1   9   1      131.01      122.84      2.30 o
   2   9   1      134.59      123.59      2.53 o
   3   9   1      147.06      153.28      4.51 o
   4   9   1        0.16        2.43      3.27 o
   5   9   1      278.63      272.31      7.46 o
   6   9   1       59.24       58.43      3.48 o
   7   9   1       16.18       14.77      2.40 o
  -7  10   1       34.21       31.77      3.98 o
  -6  10   1       62.02       59.93      4.31 o
  -5  10   1      616.26      630.89     12.46 o
  -4  10   1      511.17      514.99      9.10 o
  -3  10   1       62.54       66.34      4.13 o
  -2  10   1      186.47      192.21      4.68 o
  -1  10   1     1225.62     1177.48     10.50 o
   0  10   1     1515.12     1454.06     11.90 o
   1  10   1     1230.18     1181.25      9.51 o
   2  10   1      189.65      184.91      3.70 o
   3  10   1       64.45       67.73      2.47 o
   4  10   1      502.79      494.52      8.93 o
   5  10   1      610.62      605.67     10.90 o
   6  10   1       64.72       65.43      4.56 o
   7  10   1       33.53       29.90      3.33 o
  -6  11   1      208.15      200.63      7.28 o
  -5  11   1      488.33      498.89     11.53 o
  -4  11   1      185.87      192.26      5.73 o
  -3  11   1      147.91      164.87      7.76 o
  -2  11   1       13.47       14.89      4.67 o
  -1  11   1       82.19       82.89      3.04 o
   0  11   1      801.11      797.23      9.05 o
   1  11   1       82.73       81.32      2.75 o
   2  11   1       14.44       21.14      4.34 o
   3  11   1      144.07      155.15      5.19 o
   4  11   1      190.69      194.48      5.80 o
   5  11   1      480.65      499.38     11.50 o
   6  11   1      214.67      214.46      7.54 o
  -6  12   1       26.43       30.20      3.66 o
  -5  12   1       66.43       68.33      5.26 o
  -4  12   1       92.86       94.48      6.79 o
  -3  12   1      143.05      145.39      4.75 o
  -2  12   1       12.59       19.51      2.71 o
  -1  12   1        0.33        0.99      1.17 o
   0  12   1       31.18       32.40      2.22 o
   1  12   1        0.03        0.33      0.83 o
   2  12   1       14.66       15.36      2.02 o
   3  12   1      143.88      141.73      4.61 o
   4  12   1       89.10       77.99      4.32 o
   5  12   1       64.40       63.36      5.09 o
   6  12   1       24.16       24.64      3.47 o
  -5  13   1        0.75       -0.56      1.85 o
  -4  13   1      218.59      240.51     12.41 o
  -3  13   1       64.85       79.33      5.62 o
  -2  13   1       24.58       28.40      3.03 o
  -1  13   1       76.02       69.44      2.98 o
   0  13   1      105.66       96.37      3.29 o
   1  13   1       76.12       77.61      3.72 o
   2  13   1       25.55       28.96      5.38 o
   3  13   1       66.83       70.75      4.44 o
   4  13   1      217.92      225.78      7.32 o
   5  13   1        0.95       -0.42      2.19 o
  -4  14   1        4.89        2.50      2.31 o
  -3  14   1       50.35       48.39      6.42 o
  -2  14   1      483.08      504.38     12.62 o
  -1  14   1      195.92      199.94      6.09 o
   1  14   1      187.55      187.22      5.96 o
   2  14   1      486.03      515.20     12.82 o
   3  14   1       53.15       49.04      5.44 o
   4  14   1        6.34        4.66      2.51 o
  -3  15   1        8.48        7.37      4.43 o
  -2  15   1        8.00        7.48      1.89 o
  -1  15   1        5.22        6.53      5.15 o
   0  15   1        2.43        2.47      1.24 o
   1  15   1        4.99        9.15      3.91 o
   2  15   1        7.44        2.62      1.51 o
   3  15   1        7.19        5.20      4.11 o
   0  16   1      241.37      250.20      6.86 o
   1   0   2     5607.17     5528.34     35.03 o
   2   0   2        4.12        7.00      0.41 o
   3   0   2      387.34      368.66      3.19 o
   4   0   2       11.00       10.57      0.54 o
   5   0   2      149.59      151.08      2.29 o
   6   0   2      343.58      337.75      7.82 o
  -8   1   2       18.34       14.74      2.76 o
  -7   1   2       49.03       48.57      2.46 o
  -6   1   2        5.47        4.68      0.92 o
  -5   1   2      434.30      414.14      4.02 o
  -4   1   2      321.74      348.94      2.84 o
  -3   1   2       70.89       98.27      1.13 o
  -2   1   2      320.11      304.29      2.68 o
  -1   1   2     1347.63     1377.12     13.54 o
   0   1   2      152.83      131.94      1.90 o
   1   1   2     1348.78     1377.15     12.27 o
   2   1   2      323.43      305.21      2.57 o
   3   1   2       71.19       97.89      1.66 o
   4   1   2      317.01      341.90      3.61 o
   5   1   2      437.55      418.65      5.26 o
   6   1   2        5.14        3.75      0.80 o
   7   1   2       49.83       54.32      2.79 o
   8   1   2       17.79       20.18      3.25 o
   9   1   2       73.01       79.30      5.36 o
  -9   2   2       92.32       91.04      6.31 o
  -8   2   2       60.55       62.24      3.39 o
  -7   2   2      189.66      194.21      4.24 o
  -6   2   2       35.09       33.91      1.65 o
  -5   2   2      300.25      303.55      2.84 o
  -4   2   2      143.39      139.98      1.70 o
  -3   2   2     1897.30     1947.49     10.38 o
  -2   2   2      548.87      598.33      5.47 o
  -1   2   2     5535.90     5557.26     35.77 o
   0   2   2      380.89      416.76      4.07 o
   1   2   2     5593.41     5501.73     38.81 o
   2   2   2      544.64      590.46      5.20 o
   3   2   2     1890.71     1942.83     10.40 o
   4   2   2      145.53      141.54      1.64 o
   5   2   2      284.04      293.57      4.18 o
   6   2   2       35.12       36.05      1.84 o
   7   2   2      190.27      193.33      4.59 o
   8   2   2       61.26       65.38      3.64 o
   9   2   2       90.40       91.10      6.50 o
  -9   3   2      189.05      214.12     10.73 o
  -8   3   2       25.97       31.60      1.88 o
  -7   3   2      106.76      113.18      3.12 o
  -6   3   2       50.18       46.40      1.38 o
  -5   3   2      365.80      344.19      3.64 o
  -4   3   2      316.28      299.60      3.14 o
  -3   3   2     1155.74     1172.08      8.52 o
  -2   3   2      285.88      339.84      5.07 o
  -1   3   2      169.47      189.79      2.84 o
   0   3   2     2976.78     3115.80     17.46 o
   1   3   2      166.15      191.46      3.10 o
   2   3   2      295.28      318.94     22.56 o
   3   3   2     1167.02     1181.22     11.05 o
   4   3   2      322.10      302.24      3.00 o
   5   3   2      371.21      351.49      3.80 o
   6   3   2       52.71       45.97      1.84 o
   7   3   2      110.07      116.97      3.83 o
   8   3   2       27.07       33.51      2.42 o
   9   3   2      186.10      200.67     10.63 o
  -8   4   2        2.80        2.06      1.05 o
  -7   4   2       14.38       13.43      1.39 o
  -6   4   2       88.65       84.32      2.13 o
  -5   4   2      717.19      723.93      6.74 o
  -4   4   2      194.81      191.04      2.96 o
  -3   4   2     1038.53     1032.67     10.92 o
  -2   4   2      515.02      525.81      5.01 o
  -1   4   2       66.41       52.79      1.01 o
   0   4   2       20.99       22.00      0.75 o
   1   4   2       72.94       57.50      1.08 o
   2   4   2      512.93      526.60      5.22 o
   3   4   2     1043.84     1044.28      9.46 o
   4   4   2      190.95      190.55      2.80 o
   5   4   2      720.35      719.53      7.29 o
   6   4   2       90.20       88.13      2.18 o
   7   4   2       16.22       17.11      1.45 o
   8   4   2        2.39        0.59      0.98 o
  -8   5   2       17.97       18.22      1.68 o
  -7   5   2       58.12       62.29      2.86 o
  -6   5   2       77.08       75.67      2.51 o
  -5   5   2      229.75      219.66      3.50 o
  -4   5   2      811.30      769.32     11.87 o
  -3   5   2       13.60       14.46      0.87 o
  -2   5   2      125.25      122.29      2.01 o
  -1   5   2     1760.37     1847.11     10.10 o
   0   5   2      459.75      538.82      4.10 o
   1   5   2     1755.68     1842.12      9.72 o
   2   5   2      114.83      116.72      1.91 o
   3   5   2       15.35       18.23      1.52 o
   4   5   2      806.00      758.08      8.85 o
   5   5   2      237.16      225.22      3.74 o
   6   5   2       76.96       73.99      2.39 o
   7   5   2       58.62       61.74      3.25 o
   8   5   2       18.93       17.94      2.01 o
  -8   6   2       28.83       30.13      2.57 o
  -7   6   2       12.91       11.40      1.39 o
  -6   6   2      131.08      131.82      3.38 o
  -5   6   2       21.14       21.85      1.99 o
  -4   6   2      935.18      878.26      9.27 o
  -3   6   2      252.38      255.46      3.87 o
  -2   6   2      409.46      440.31      3.67 o
  -1   6   2      262.87      224.38      2.42 o
   0   6   2       29.11       39.33      1.08 o
   1   6   2      274.69      232.53      2.32 o
   2   6   2      408.28      442.24      3.80 o
   3   6   2      252.08      256.52      3.86 o
   4   6   2      927.41      883.61      8.52 o
   5   6   2       19.45       19.56      2.00 o
   6   6   2      125.57      128.63      3.69 o
   7   6   2       14.36       10.15      1.35 o
   8   6   2       28.19       27.20      2.42 o
  -8   7   2       89.62       94.92      3.73 o
  -7   7   2      117.02      121.01      3.66 o
  -6   7   2      131.19      128.91      4.47 o
  -5   7   2       49.69       48.75      2.35 o
  -4   7   2      598.96      531.88      8.18 o
  -3   7   2      356.31      316.87      4.18 o
  -2   7   2      495.20      473.14      4.42 o
  -1   7   2      312.47      334.56      3.10 o
   0   7   2     1309.02     1256.24     10.37 o
   1   7   2      312.17      330.01      3.17 o
   2   7   2      479.75      451.51      4.21 o
   3   7   2      355.76      311.27      4.11 o
   4   7   2      614.67      538.34      9.47 o
   5   7   2       46.63       48.37      2.69 o
   6   7   2      125.23      121.80      3.93 o
   7   7   2      114.27      109.30      3.73 o
   8   7   2       90.55       94.28      4.34 o
  -7   8   2       39.73       33.93      2.72 o
  -6   8   2       23.07       21.39      2.06 o
  -5   8   2        9.39       19.32      7.41 o
  -4   8   2      428.01      438.23      9.80 o
  -3   8   2      118.96      105.10      3.78 o
  -2   8   2      449.34      432.86      4.57 o
  -1   8   2     1201.24     1179.83      7.83 o
   0   8   2      226.03      221.86      3.29 o
   1   8   2     1176.15     1154.32      7.77 o
   2   8   2      454.10      436.14      4.38 o
   3   8   2      122.14      117.54      3.49 o
   4   8   2      432.91      449.47      8.55 o
   5   8   2        8.27       10.65      2.45 o
   6   8   2       23.46       21.64      2.55 o
   7   8   2       39.94       37.85      2.85 o
  -7   9   2       23.70       20.00      2.64 o
  -6   9   2      120.39      120.86      4.57 o
  -5   9   2        9.36        7.77      1.92 o
  -4   9   2      438.21      431.00      7.09 o
  -3   9   2      571.55      562.44      6.57 o
  -2   9   2      422.46      413.47      4.92 o
  -1   9   2      490.07      461.66      4.73 o
   0   9   2     4363.86     4197.90     24.51 o
   1   9   2      493.26      463.11      4.52 o
   2   9   2      434.05      426.08      5.00 o
   3   9   2      571.43      568.84      8.41 o
   4   9   2      426.08      424.41      6.27 o
   5   9   2        8.76        8.10      1.98 o
   6   9   2      124.50      126.48      4.69 o
   7   9   2       25.08       26.21      2.95 o
  -7  10   2        5.94        2.94      1.78 o
  -6  10   2       97.45      102.87      5.09 o
  -5  10   2      137.25      139.02      5.74 o
  -4  10   2      164.33      177.81      6.22 o
  -3  10   2       27.93       31.52      1.76 o
  -2  10   2      195.11      204.02      3.88 o
  -1  10   2       89.14       89.63      2.24 o
   0  10   2       53.26       52.26      1.91 o
   1  10   2       90.16       94.57      2.24 o
   2  10   2      191.67      196.59      4.36 o
   3  10   2       27.80       34.77      3.17 o
   4  10   2      161.45      169.84      7.36 o
   5  10   2      138.57      143.77      5.20 o
   6  10   2       96.12       99.73      5.03 o
   7  10   2        5.66        5.26      1.96 o
  -6  11   2       74.49       74.29      4.94 o
  -5  11   2       42.89       39.62      3.94 o
  -4  11   2      165.35      158.69      4.83 o
  -3  11   2       94.46      101.26      4.46 o
  -2  11   2      543.73      549.31     10.47 o
  -1  11   2        8.34        9.45      1.34 o
   0  11   2      579.68      552.33      7.19 o
   1  11   2        7.85       15.24      3.72 o
   2  11   2      557.92      555.91      9.02 o
   3  11   2       92.56       91.78      3.24 o
   4  11   2      165.24      158.18      5.27 o
   5  11   2       42.64       34.84      3.78 o
   6  11   2       72.77       64.31      4.95 o
  -6  12   2       61.79       57.07      4.89 o
  -5  12   2       10.92        8.91      2.48 o
  -4  12   2       75.07       74.15      3.84 o
  -3  12   2       25.69       26.26      2.46 o
  -2  12   2       27.98       32.46      6.33 o
  -1  12   2       84.69       89.26      5.93 o
   0  12   2       16.98       18.87      1.91 o
   1  12   2       84.49       84.82      6.08 o
   2  12   2       26.27       40.40      5.79 o
   3  12   2       26.24       27.80      2.39 o
   4  12   2       77.64       74.47      3.94 o
   5  12   2       11.37        6.19      2.34 o
   6  12   2       63.78       59.96      5.06 o
  -5  13   2       25.09       19.86      3.75 o
  -4  13   2       99.71      104.83      6.18 o
  -3  13   2       77.61       81.72      4.75 o
  -2  13   2       64.03       75.47      4.45 o
  -1  13   2        9.61       16.39      5.38 o
   0  13   2       91.17       93.61      3.28 o
   1  13   2       10.17       11.83      2.50 o
   2  13   2       65.08       71.37      4.40 o
   3  13   2       76.38       81.25      4.80 o
   4  13   2      101.95      100.26      6.18 o
   5  13   2       24.58       20.28      3.81 o
  -4  14   2       49.54       48.20      4.75 o
  -3  14   2      164.29      172.66      9.98 o
  -2  14   2      122.93      128.78      6.57 o
  -1  14   2       39.76       40.43      3.01 o
   0  14   2        0.08       -0.60      0.87 o
   1  14   2       37.61       42.97      4.76 o
   2  14   2      125.98      125.52      6.20 o
   3  14   2      161.17      169.53      9.77 o
   4  14   2       53.26       50.38      6.25 o
  -3  15   2      183.61      206.26     14.91 o
  -2  15   2       99.83      106.99      8.74 o
  -1  15   2      148.76      146.88      4.93 o
   0  15   2      146.72      139.27      5.47 o
   1  15   2      148.77      144.05      5.25 o
   2  15   2       96.39      109.07      5.00 o
   3  15   2      183.00      196.28     14.88 o
   0  16   2        1.48        1.11      2.04 o
   1   0   3      827.73      872.55      8.17 o
   2   0   3      668.30      727.53      4.67 o
   3   0   3       36.64       36.87      0.73 o
   4   0   3      329.63      288.74      2.53 o
   5   0   3      622.76      612.43      4.50 o
   6   0   3      224.82      237.06      4.57 o
   7   0   3       98.68      106.28      4.96 o
   8   0   3       91.00      100.19      5.36 o
  -8   1   3      166.86      175.71      7.30 o
  -7   1   3       87.47       86.81      4.23 o
  -6   1   3      108.82      111.53      3.47 o
  -5   1   3       69.79       73.07      1.31 o
  -4   1   3      493.46      505.43      3.44 o
  -3   1   3      408.08      441.94      3.35 o
  -2   1   3     3835.86     3945.52     22.43 o
  -1   1   3     5989.13     6083.93     45.65 o
   0   1   3     2745.67     2854.48     16.53 o
   1   1   3     5965.08     6093.48     42.04 o
   2   1   3     3785.96     3879.14     22.08 o
   3   1   3      397.97      429.68      3.18 o
   4   1   3      493.22      505.01      4.47 o
   5   1   3       68.32       72.15      1.83 o
   6   1   3      102.35      102.24      2.71 o
   7   1   3       88.67       95.68      2.78 o
   8   1   3      166.76      158.39      7.58 o
   9   1   3        1.12       -0.02      2.03 o
  -9   2   3       84.72       86.10      6.35 o
  -8   2   3      177.08      189.53      5.82 o
  -7   2   3       62.36       62.40      2.59 o
  -6   2   3      389.41      376.99      4.62 o
  -5   2   3      345.26      338.58      3.00 o
  -4   2   3       26.69       22.23      0.81 o
  -3   2   3     1356.01     1482.04      8.44 o
  -2   2   3      921.57      956.81     16.12 o
  -1   2   3     1864.12     1944.81     17.00 o
   0   2   3       70.01       76.80      1.39 o
   1   2   3     1884.01     1952.08     13.28 o
   2   2   3      919.84      972.45      8.22 o
   3   2   3     1340.47     1461.36     11.76 o
   4   2   3       27.77       23.76      0.76 o
   5   2   3      349.60      341.37      3.58 o
   6   2   3      393.79      373.04      5.87 o
   7   2   3       60.49       61.10      2.70 o
   8   2   3      175.86      189.90      6.22 o
   9   2   3       85.48       85.69      6.56 o
  -8   3   3        5.30        3.76      1.01 o
  -7   3   3       76.27       79.61      2.30 o
  -6   3   3      137.87      136.95      2.73 o
  -5   3   3      180.36      180.34      2.57 o
  -4   3   3     1064.80     1034.87      8.15 o
  -3   3   3      383.84      415.68      4.20 o
  -2   3   3      934.97     1081.73      9.36 o
  -1   3   3      297.43      254.34      2.87 o
   0   3   3     8732.65     8716.77     49.65 o
   1   3   3      292.09      244.28      2.57 o
   2   3   3      925.36     1081.74     13.38 o
   3   3   3      388.19      425.49      4.09 o
   4   3   3     1040.52     1010.56      7.90 o
   5   3   3      182.07      180.58      2.90 o
   6   3   3      143.14      141.29      2.72 o
   7   3   3       79.26       83.42      3.52 o
   8   3   3        5.28        3.73      1.29 o
   9   3   3       52.10       47.47      5.79 o
  -8   4   3       35.51       39.63      2.53 o
  -7   4   3       56.09       59.76      2.25 o
  -6   4   3       55.72       51.40      1.77 o
  -5   4   3        4.14        3.33      0.71 o
  -4   4   3      909.06      926.85      8.00 o
  -3   4   3      989.70      957.09     16.91 o
  -2   4   3      284.61      314.24      3.20 o
  -1   4   3     1077.31     1116.95      8.17 o
   0   4   3      628.38      730.08      4.57 o
   1   4   3     1074.47     1105.65      8.33 o
   2   4   3      294.94      319.17      3.65 o
   3   4   3     1000.19      995.53      9.13 o
   4   4   3      918.10      937.89     11.14 o
   5   4   3        3.91        2.91      0.68 o
   6   4   3       57.23       56.73      1.83 o
   7   4   3       57.59       60.86      2.81 o
   8   4   3       38.06       39.28      2.38 o
  -8   5   3       23.65       26.68      1.98 o
  -7   5   3       40.40       41.57      1.97 o
  -6   5   3      185.84      186.80      5.49 o
  -5   5   3       56.08       50.26      1.93 o
  -4   5   3      284.70      270.16      4.94 o
  -3   5   3      177.09      168.12      2.53 o
  -2   5   3      886.18      906.06      7.14 o
  -1   5   3     4956.37     5123.53     25.67 o
   0   5   3     1285.66     1381.19      8.53 o
   1   5   3     4907.42     5062.80     25.37 o
   2   5   3      903.62      928.03      7.01 o
   3   5   3      168.14      158.54      2.19 o
   4   5   3      282.02      272.61      4.68 o
   5   5   3       55.06       51.99      1.95 o
   6   5   3      187.80      187.54      3.79 o
   7   5   3       39.19       37.09      2.50 o
   8   5   3       23.69       24.60      2.32 o
  -8   6   3       24.69       24.28      2.89 o
  -7   6   3      154.66      159.48      3.87 o
  -6   6   3      118.63      128.06      3.35 o
  -5   6   3      335.88      324.47      7.37 o
  -4   6   3      367.87      341.75      4.84 o
  -3   6   3     1002.99      958.62      8.84 o
  -2   6   3     1250.34     1258.11      9.03 o
  -1   6   3      274.23      293.58      2.67 o
   0   6   3      220.22      236.21      2.66 o
   1   6   3      258.87      278.93      2.53 o
   2   6   3     1248.03     1265.29      8.01 o
   3   6   3     1022.24      993.54      9.80 o
   4   6   3      358.21      336.59      6.23 o
   5   6   3      335.73      317.83      7.83 o
   6   6   3      117.93      120.77      3.59 o
   7   6   3      150.87      149.69      3.72 o
   8   6   3       22.73       22.39      2.25 o
  -8   7   3       51.77       53.73      4.13 o
  -7   7   3       42.69       45.66      2.46 o
  -6   7   3       34.45       38.98      2.67 o
  -5   7   3      168.42      158.91      4.05 o
  -4   7   3      192.81      185.31      4.58 o
  -3   7   3      167.33      163.57      2.92 o
  -2   7   3      354.57      334.70      3.50 o
  -1   7   3      352.34      346.20      3.26 o
   0   7   3     1179.27     1129.04      7.77 o
   1   7   3      353.85      346.85      3.66 o
   2   7   3      352.01      332.94      3.49 o
   3   7   3      168.98      164.16      2.90 o
   4   7   3      200.64      204.35      5.54 o
   5   7   3      164.38      153.02      4.28 o
   6   7   3       32.84       34.76      2.48 o
   7   7   3       43.80       45.73      2.99 o
   8   7   3       52.88       57.10      3.07 o
  -7   8   3       39.62       38.44      2.88 o
  -6   8   3       13.19       12.04      1.84 o
  -5   8   3      117.12      114.07      4.45 o
  -4   8   3      328.85      316.28      8.24 o
  -3   8   3      449.87      419.39      5.88 o
  -2   8   3      260.79      243.02      3.29 o
  -1   8   3      716.66      690.47      5.50 o
   0   8   3      780.73      757.08      6.77 o
   1   8   3      731.98      710.68      5.34 o
   2   8   3      263.72      253.96      3.21 o
   3   8   3      451.54      417.81      5.83 o
   4   8   3      334.40      319.32     12.77 o
   5   8   3      116.70      116.34      4.50 o
   6   8   3       13.48        9.22      1.61 o
   7   8   3       39.36       34.26      2.78 o
  -7   9   3       47.19       45.96      3.77 o
  -6   9   3      143.14      144.80      4.96 o
  -5   9   3       15.98       16.62      2.42 o
  -4   9   3      286.47      296.64      6.76 o
  -3   9   3      145.94      137.25      2.91 o
  -2   9   3       39.87       46.92      1.61 o
  -1   9   3       87.85       89.32      2.04 o
   0   9   3        0.14        0.14      0.63 o
   1   9   3       88.84       91.68      1.89 o
   2   9   3       39.45       50.65      2.93 o
   3   9   3      150.92      138.28      4.30 o
   4   9   3      284.20      290.06      5.06 o
   5   9   3       15.68       11.58      2.17 o
   6   9   3      140.35      139.18      4.88 o
   7   9   3       48.58       48.50      3.93 o
  -7  10   3       54.31       54.56      4.49 o
  -6  10   3       90.09       84.42      4.68 o
  -5  10   3        2.66        4.28      1.77 o
  -4  10   3       27.91       35.19      3.94 o
  -3  10   3      631.80      636.07      9.48 o
  -2  10   3        7.87       12.10      1.62 o
  -1  10   3        1.46        1.04      0.59 o
   0  10   3      257.58      243.88      3.94 o
   1  10   3        2.89        1.52      0.61 o
   2  10   3        9.80       14.06      1.70 o
   3  10   3      625.14      615.22      7.93 o
   4  10   3       29.18       29.40      2.38 o
   5  10   3        3.16        4.09      2.44 o
   6  10   3       86.55       75.50      4.21 o
   7  10   3       54.82       48.96      4.14 o
  -6  11   3       57.76       57.63      4.68 o
  -5  11   3      130.80      134.93      5.95 o
  -4  11   3        6.14        4.81      1.64 o
  -3  11   3       77.68       76.16      3.21 o
  -2  11   3      136.69      145.47      4.55 o
  -1  11   3      246.85      251.84      6.41 o
   0  11   3      965.99      942.05      9.58 o
   1  11   3      245.47      253.32      4.65 o
   2  11   3      135.65      152.44      4.72 o
   3  11   3       74.73       72.57      2.85 o
   4  11   3        6.21        4.75      1.63 o
   5  11   3      131.91      128.67      5.95 o
   6  11   3       60.19       63.58      5.32 o
  -6  12   3       45.77       41.86      4.25 o
  -5  12   3      164.16      157.37      6.84 o
  -4  12   3      358.82      374.65      7.92 o
  -3  12   3      103.93      103.67      4.13 o
  -2  12   3      457.71      461.83      9.99 o
  -1  12   3      749.20      720.10     12.62 o
   0  12   3       48.62       51.85      2.41 o
   1  12   3      745.60      734.78     13.67 o
   2  12   3      461.32      463.19      8.88 o
   3  12   3      100.88       95.49      3.96 o
   4  12   3      352.79      367.38      7.89 o
   5  12   3      164.71      165.26      7.02 o
   6  12   3       46.93       46.45      4.52 o
  -5  13   3       97.49       91.89      6.89 o
  -4  13   3       16.29       15.77      3.16 o
  -3  13   3      165.86      180.29      7.73 o
  -2  13   3       44.43       54.19      3.80 o
  -1  13   3       71.49       73.06      5.26 o
   0  13   3       89.12       95.40      3.31 o
   1  13   3       72.86       79.82      3.83 o
   2  13   3       43.36       55.77      4.27 o
   3  13   3      171.01      182.14      9.79 o
   4  13   3       14.87       17.89      4.92 o
   5  13   3       98.68       94.57      6.71 o
  -4  14   3       23.92       21.21      3.66 o
  -3  14   3       36.04       25.44      4.96 o
  -2  14   3       13.33       14.49      2.74 o
  -1  14   3      189.24      192.71      5.25 o
   0  14   3        3.16        0.01      0.92 o
   1  14   3      189.02      201.88      6.46 o
   2  14   3       12.30       12.84      4.21 o
   3  14   3       36.60       34.83      4.71 o
   4  14   3       25.56       24.39      3.90 o
  -3  15   3       49.83       43.12      8.34 o
  -2  15   3        4.01        2.61      1.48 o
  -1  15   3       19.61       23.77      3.38 o
   0  15   3       12.84       10.28      2.88 o
   1  15   3       19.08       22.85      4.46 o
   2  15   3        4.19        5.08      3.30 o
   3  15   3       48.60       43.91      8.59 o
   0  16   3        3.94        0.35      1.67 o
   0   0   4       77.26       61.16      1.43 o
   1   0   4     1777.27     1665.35     13.06 o
   2   0   4      941.17      924.63      6.28 o
   3   0   4      702.80      768.42      5.34 o
   4   0   4       20.29       29.21      0.76 o
   5   0   4      555.02      565.26      4.78 o
   6   0   4       61.45       57.87      1.69 o
   7   0   4      201.33      221.37      5.91 o
   8   0   4      127.67      125.16      6.42 o
   9   0   4        6.64        3.85      2.37 o
  -9   1   4       22.40       22.18      3.40 o
  -8   1   4      151.56      165.41      5.05 o
  -7   1   4        7.54        6.47      1.09 o
  -6   1   4      387.37      381.74      4.19 o
  -5   1   4      458.34      442.72      4.17 o
  -4   1   4      528.68      518.69      3.84 o
  -3   1   4       38.69       59.21      1.08 o
  -2   1   4     2702.66     2935.68     19.90 o
  -1   1   4     7759.29     8087.61     55.39 o
   0   1   4      119.16      127.36      1.28 o
   1   1   4     7746.95     7938.34    104.76 o
   2   1   4     2682.76     2929.91     18.03 o
   3   1   4       38.46       57.72      0.95 o
   4   1   4      543.16      533.75      4.15 o
   5   1   4      454.93      438.60      3.49 o
   6   1   4      395.53      386.28      6.02 o
   7   1   4        6.84        8.15      1.20 o
   8   1   4      148.45      164.20      5.15 o
   9   1   4       21.37       22.22      4.05 o
  -9   2   4       31.94       31.05      4.56 o
  -8   2   4       68.40       73.55      2.93 o
  -7   2   4       24.79       24.22      1.53 o
  -6   2   4      411.87      423.62      4.90 o
  -5   2   4      228.02      214.66      2.74 o
  -4   2   4     2332.97     2302.75     12.91 o
  -3   2   4      271.14      309.66      2.70 o
  -2   2   4     1474.13     1515.03     10.38 o
  -1   2   4     3109.94     3220.26     19.92 o
   0   2   4    10542.10    10526.40     65.72 o
   1   2   4     3088.16     3209.68     28.40 o
   2   2   4     1490.04     1532.66     12.68 o
   3   2   4      270.40      317.33      3.29 o
   4   2   4     2330.65     2307.84     13.48 o
   5   2   4      233.19      223.50      2.76 o
   6   2   4      413.87      424.93      6.95 o
   7   2   4       23.56       23.45      2.06 o
   8   2   4       66.92       69.78      3.97 o
   9   2   4       31.67       31.17      4.81 o
  -8   3   4       82.86       90.24      2.95 o
  -7   3   4       39.14       36.93      1.72 o
  -6   3   4       11.68       11.91      0.93 o
  -5   3   4      106.59      104.36      2.02 o
  -4   3   4     1247.87     1152.99      9.25 o
  -3   3   4      139.26      141.62      2.26 o
  -2   3   4      315.24      324.47      3.70 o
  -1   3   4      664.21      702.74      5.94 o
   0   3   4      386.02      437.32      3.18 o
   1   3   4      646.37      683.37      5.22 o
   2   3   4      308.04      311.09      3.48 o
   3   3   4      134.30      138.78      2.18 o
   4   3   4     1260.02     1182.00      8.26 o
   5   3   4      111.48      111.08      2.10 o
   6   3   4       14.12       15.37      1.03 o
   7   3   4       40.85       36.07      1.98 o
   8   3   4       79.67       85.92      4.04 o
  -8   4   4        1.49        0.29      1.02 o
  -7   4   4       18.64       16.33      1.51 o
  -6   4   4       16.97       17.90      1.21 o
  -5   4   4      551.04      510.64      5.54 o
  -4   4   4      502.66      505.61      5.29 o
  -3   4   4       91.85      100.38      2.06 o
  -2   4   4      124.86      116.99      2.01 o
  -1   4   4     1843.90     1983.95     12.43 o
   0   4   4      605.27      525.19      3.65 o
   1   4   4     1862.23     2008.85     11.72 o
   2   4   4      120.68      110.67      1.76 o
   3   4   4       94.62      101.42      2.77 o
   4   4   4      515.63      532.27      5.39 o
   5   4   4      544.91      497.10      5.56 o
   6   4   4       15.49       16.11      1.21 o
   7   4   4       18.95       18.09      1.81 o
   8   4   4        1.33        1.81      1.13 o
  -8   5   4       28.08       30.11      2.14 o
  -7   5   4       38.22       36.91      1.96 o
  -6   5   4      160.18      163.83      3.52 o
  -5   5   4      178.08      174.27      3.19 o
  -4   5   4      642.84      642.58     16.04 o
  -3   5   4      564.19      547.28      5.02 o
  -2   5   4      766.41      813.85      6.12 o
  -1   5   4      345.76      309.60      2.90 o
   0   5   4      477.25      493.94      3.92 o
   1   5   4      355.61      323.77      2.88 o
   2   5   4      769.26      819.01      6.85 o
   3   5   4      548.64      538.15      5.66 o
   4   5   4      655.35      669.97      8.73 o
   5   5   4      180.21      169.53      3.46 o
   6   5   4      161.56      169.06      3.65 o
   7   5   4       36.88       35.22      1.83 o
   8   5   4       26.75       27.01      2.38 o
  -8   6   4       35.93       35.28      3.43 o
  -7   6   4       17.55       17.77      1.66 o
  -6   6   4       39.72       37.39      2.30 o
  -5   6   4      198.14      202.32      5.84 o
  -4   6   4      325.88      286.82      4.43 o
  -3   6   4      311.33      302.63      4.23 o
  -2   6   4      832.02      860.81      5.87 o
  -1   6   4      310.93      321.01      2.86 o
   0   6   4      735.01      743.96      5.49 o
   1   6   4      309.93      320.29      2.68 o
   2   6   4      807.53      843.89      5.84 o
   3   6   4      306.71      295.50      4.45 o
   4   6   4      314.16      277.99      4.75 o
   5   6   4      194.97      193.19      5.29 o
   6   6   4       42.44       39.75      2.35 o
   7   6   4       15.63       15.56      1.57 o
   8   6   4       34.81       35.37      3.30 o
  -8   7   4       19.93       20.20      2.80 o
  -7   7   4      120.58      124.27      3.74 o
  -6   7   4       68.57       75.38      3.19 o
  -5   7   4      260.93      254.47      4.78 o
  -4   7   4      193.95      178.33      6.09 o
  -3   7   4      684.45      686.45      6.72 o
  -2   7   4       52.60       54.28      1.36 o
  -1   7   4      606.85      564.26      4.30 o
   0   7   4       62.04       57.44      1.43 o
   1   7   4      599.21      544.22      4.20 o
   2   7   4       55.90       59.14      1.45 o
   3   7   4      680.78      680.60      6.90 o
   4   7   4      194.73      182.57      5.59 o
   5   7   4      265.63      258.73      5.67 o
   6   7   4       64.72       70.65      3.83 o
   7   7   4      121.78      118.00      3.92 o
   8   7   4       20.93       19.21      2.13 o
  -7   8   4       72.99       71.12      3.37 o
  -6   8   4       65.22       71.59      3.34 o
  -5   8   4      213.88      205.57      6.90 o
  -4   8   4       29.16       36.84      7.58 o
  -3   8   4      277.78      264.94      5.85 o
  -2   8   4      358.77      368.05      4.18 o
  -1   8   4       17.85       21.99      1.09 o
   0   8   4      780.30      748.61      6.39 o
   1   8   4       18.78       24.21      1.08 o
   2   8   4      352.43      364.75      3.99 o
   3   8   4      271.12      270.47      5.00 o
   4   8   4       31.90       32.19      3.93 o
   5   8   4      209.39      206.59      7.36 o
   6   8   4       67.58       67.93      3.86 o
   7   8   4       71.63       72.65      3.44 o
  -7   9   4       47.48       46.43      3.80 o
  -6   9   4      103.17      106.82      4.84 o
  -5   9   4       19.38       17.58      2.46 o
  -4   9   4       16.89       19.06      1.83 o
  -3   9   4      559.52      505.30      7.84 o
  -2   9   4       61.61       51.94      1.78 o
  -1   9   4      652.54      616.00      5.93 o
   0   9   4       17.80       15.19      1.16 o
   1   9   4      671.06      630.33      5.64 o
   2   9   4       61.39       55.54      1.73 o
   3   9   4      574.72      514.96      7.97 o
   4   9   4       16.59       25.15      4.04 o
   5   9   4       16.28       11.67      2.19 o
   6   9   4      100.11       92.46      4.05 o
   7   9   4       47.78       48.72      3.74 o
  -7  10   4      200.12      206.91      7.10 o
  -6  10   4      104.50      100.08      5.06 o
  -5  10   4      173.59      175.39      6.36 o
  -4  10   4       27.85       27.28      2.32 o
  -3  10   4        3.97       10.85      2.94 o
  -2  10   4       64.57       71.84      2.45 o
  -1  10   4       97.54       90.11      2.25 o
   0  10   4      135.37      133.12      2.88 o
   1  10   4       99.55       93.70      2.26 o
   2  10   4       63.57       70.90      3.58 o
   3  10   4        4.64        2.03      1.14 o
   4  10   4       27.50       27.69      2.33 o
   5  10   4      175.06      178.93      6.50 o
   6  10   4      105.76      102.83      4.63 o
   7  10   4      205.31      207.29      7.09 o
  -6  11   4        9.51        7.99      2.31 o
  -5  11   4      340.87      335.07      9.36 o
  -4  11   4       10.10        7.93      1.62 o
  -3  11   4      481.07      499.24      8.13 o
  -2  11   4      258.55      266.89      8.44 o
  -1  11   4      504.31      489.69      7.87 o
   0  11   4        0.93        0.82      0.85 o
   1  11   4      497.78      486.09      7.33 o
   2  11   4      255.09      266.58     10.38 o
   3  11   4      485.67      505.00      7.96 o
   4  11   4        9.20        7.49      1.44 o
   5  11   4      329.87      317.03      9.16 o
   6  11   4        8.99        6.20      2.32 o
  -6  12   4      203.91      206.47      7.84 o
  -5  12   4      206.57      219.54      8.02 o
  -4  12   4        8.71        9.00      2.06 o
  -3  12   4      112.06      115.62      6.87 o
  -2  12   4       70.79       91.34     10.73 o
  -1  12   4      146.70      151.07      5.24 o
   0  12   4       55.47       56.74      2.43 o
   1  12   4      148.75      150.97      5.23 o
   2  12   4       71.61       92.38     11.51 o
   3  12   4      108.31      111.75      6.29 o
   4  12   4        9.11       11.40      2.01 o
   5  12   4      214.44      213.44      7.91 o
   6  12   4      205.43      193.57      7.57 o
  -5  13   4      122.07      131.34      7.57 o
  -4  13   4       92.37       93.28      5.67 o
  -3  13   4      146.17      152.59      8.11 o
  -2  13   4       10.86       13.21      3.32 o
  -1  13   4      306.20      309.37      6.18 o
   0  13   4      652.83      651.05      8.54 o
   1  13   4      322.61      326.01      7.83 o
   2  13   4       12.31       15.93      2.44 o
   3  13   4      153.62      152.93      9.49 o
   4  13   4       93.62       98.39      7.84 o
   5  13   4      119.77      111.90      6.98 o
  -4  14   4      104.69      101.54      6.34 o
  -3  14   4       49.93       49.77     14.35 o
  -2  14   4       58.56       57.44      4.30 o
  -1  14   4        4.41        1.29      1.45 o
   0  14   4        0.05       -0.09      0.94 o
   1  14   4        4.79        4.28      1.89 o
   2  14   4       55.91       58.10      4.31 o
   3  14   4       50.12       43.77      6.16 o
   4  14   4      105.34       98.45      5.09 o
  -2  15   4       34.23       41.89      5.52 o
  -1  15   4      157.20      152.34      4.99 o
   0  15   4       81.19       74.04      4.33 o
   1  15   4      157.23      163.71     12.69 o
   2  15   4       35.25       37.49      3.44 o
   1   0   5      180.49      188.24      2.09 o
   2   0   5     1588.59     1704.90     11.35 o
   3   0   5      556.50      629.09      4.45 o
   4   0   5        0.05        0.18      0.32 o
   5   0   5       96.23       84.63      1.54 o
   6   0   5      170.52      174.52      3.84 o
   7   0   5       47.45       49.68      2.05 o
   8   0   5       39.45       37.83      2.67 o
   9   0   5       96.18      101.73      6.46 o
  -9   1   5        5.01        2.49      2.22 o
  -8   1   5       11.98       12.82      1.89 o
  -7   1   5       68.81       70.49      1.96 o
  -6   1   5      267.12      262.58      3.19 o
  -5   1   5        8.37        7.26      0.67 o
  -4   1   5      237.60      235.63      2.86 o
  -3   1   5     1421.80     1478.11      8.92 o
  -2   1   5      166.91      174.77      3.35 o
  -1   1   5     3503.14     3380.74    189.11 o
   0   1   5     4569.83     4650.15     26.39 o
   1   1   5     3405.27     3515.33     29.89 o
   2   1   5      172.92      177.95      2.12 o
   3   1   5     1387.08     1453.37      9.43 o
   4   1   5      241.49      244.61      2.62 o
   5   1   5        7.87        8.01      0.60 o
   6   1   5      263.47      258.26      3.82 o
   7   1   5       66.50       69.98      2.74 o
   8   1   5       11.73       12.90      2.50 o
   9   1   5        5.16        3.45      2.86 o
  -9   2   5       64.44       72.29      5.91 o
  -8   2   5        8.55        9.13      1.46 o
  -7   2   5      155.29      156.68      3.55 o
  -6   2   5      153.83      149.78      2.81 o
  -5   2   5      478.86      457.56      4.40 o
  -4   2   5      283.25      272.08      2.91 o
  -3   2   5       32.18       29.21      0.89 o
  -2   2   5     2205.22     2284.17     15.81 o
  -1   2   5     6223.23     6552.51     44.98 o
   0   2   5    14075.51    14362.74     72.89 o
   1   2   5     6237.35     6543.16     66.29 o
   2   2   5     2192.54     2298.20     16.64 o
   3   2   5       29.49       25.32      0.76 o
   4   2   5      285.05      276.53      3.22 o
   5   2   5      494.07      479.65      4.63 o
   6   2   5      157.81      156.51      3.39 o
   7   2   5      151.46      147.65      4.37 o
   8   2   5        9.27       10.34      1.54 o
   9   2   5       68.94       73.71      6.45 o
  -8   3   5       13.10       11.83      1.46 o
  -7   3   5       88.67       91.55      3.26 o
  -6   3   5       20.35       23.47      1.27 o
  -5   3   5      917.89      900.13      7.34 o
  -4   3   5      804.62      785.35      7.12 o
  -3   3   5     2483.01     2456.00     16.84 o
  -2   3   5     1273.99     1285.63      9.73 o
  -1   3   5     3494.44     3618.74     19.68 o
   0   3   5     3533.08     3769.72     19.69 o
   1   3   5     3438.90     3578.40     22.80 o
   2   3   5     1281.67     1289.45      8.78 o
   3   3   5     2470.19     2466.66     23.86 o
   4   3   5      794.45      791.37      6.70 o
   5   3   5      925.61      912.83      8.14 o
   6   3   5       21.49       25.70      1.31 o
   7   3   5       90.40       96.11      2.61 o
   8   3   5       12.13       13.86      1.55 o
  -8   4   5       10.64       11.28      1.38 o
  -7   4   5       56.96       58.32      2.36 o
  -6   4   5       51.86       46.40      1.69 o
  -5   4   5      546.74      499.24      5.38 o
  -4   4   5      168.75      150.81      3.24 o
  -3   4   5      153.93      165.28      2.71 o
  -2   4   5      156.59      170.82      2.36 o
  -1   4   5      325.88      359.78      3.22 o
   0   4   5      500.14      477.69      3.48 o
   1   4   5      332.54      366.47      2.95 o
   2   4   5      153.79      168.62      2.23 o
   3   4   5      159.05      172.17      2.87 o
   4   4   5      169.55      154.11      2.66 o
   5   4   5      540.55      499.43      5.67 o
   6   4   5       52.89       45.07      1.78 o
   7   4   5       56.49       53.84      2.26 o
   8   4   5       10.03       10.99      1.60 o
  -8   5   5       23.86       24.37      2.28 o
  -7   5   5       95.23       88.11      2.76 o
  -6   5   5       38.34       39.48      1.97 o
  -5   5   5       54.45       46.22      1.90 o
  -4   5   5      233.78      229.83      4.10 o
  -3   5   5      327.20      313.75      3.91 o
  -2   5   5        7.38        5.03      0.52 o
  -1   5   5     1260.06     1289.03      7.06 o
   0   5   5        2.63        0.91      0.32 o
   1   5   5     1237.01     1267.20      7.59 o
   2   5   5        8.83        6.39      0.68 o
   3   5   5      323.20      310.72      4.69 o
   4   5   5      236.32      231.44      4.75 o
   5   5   5       54.20       45.13      1.90 o
   6   5   5       40.67       41.38      2.00 o
   7   5   5       98.27       95.60      3.82 o
   8   5   5       23.77       29.44      2.18 o
  -8   6   5       85.75       83.07      4.53 o
  -7   6   5        4.25        3.96      1.09 o
  -6   6   5       98.75      102.95      3.43 o
  -5   6   5      147.49      144.82      5.02 o
  -4   6   5      433.43      447.36      6.16 o
  -3   6   5      123.13      117.82      2.59 o
  -2   6   5      181.73      164.42      2.18 o
  -1   6   5      131.52      131.74      1.77 o
   0   6   5     1062.36      991.04      6.49 o
   1   6   5      128.40      131.61      1.71 o
   2   6   5      194.02      176.64      2.25 o
   3   6   5      127.87      115.06      2.94 o
   4   6   5      435.63      455.01      6.32 o
   5   6   5      153.35      147.19      7.02 o
   6   6   5       95.58       98.63      3.31 o
   7   6   5        5.06        5.01      1.14 o
   8   6   5       85.54       89.32      4.54 o
  -8   7   5        9.64       10.36      1.86 o
  -7   7   5       68.34       68.22      3.13 o
  -6   7   5       42.23       45.33      3.12 o
  -5   7   5      176.38      184.91      4.12 o
  -4   7   5       36.94       45.28      3.64 o
  -3   7   5      145.01      160.73      2.95 o
  -2   7   5      137.80      137.91      2.22 o
  -1   7   5      260.03      251.25      2.76 o
   0   7   5       15.03       18.37      1.04 o
   1   7   5      253.96      245.31      2.72 o
   2   7   5      133.04      135.87      2.15 o
   3   7   5      146.47      169.90      3.24 o
   4   7   5       33.59       49.48      4.63 o
   5   7   5      175.58      179.72      4.73 o
   6   7   5       39.87       41.91      2.81 o
   7   7   5       65.97       66.00      3.07 o
   8   7   5        9.17        8.07      1.58 o
  -7   8   5       93.36      103.68      4.04 o
  -6   8   5       21.30       20.59      2.27 o
  -5   8   5       89.78       89.55      4.72 o
  -4   8   5      252.57      247.34      5.65 o
  -3   8   5       53.55       53.47      2.67 o
  -2   8   5      697.74      622.90      5.82 o
  -1   8   5     1021.44      964.42      7.11 o
   0   8   5      800.71      761.31      6.47 o
   1   8   5     1017.48      959.32      7.08 o
   2   8   5      728.50      645.08      5.65 o
   3   8   5       50.38       57.95      2.62 o
   4   8   5      249.81      241.37      5.73 o
   5   8   5       87.30       85.21      3.94 o
   6   8   5       23.49       20.71      2.27 o
   7   8   5       91.29       88.01      3.74 o
  -7   9   5      124.26      121.62      5.21 o
  -6   9   5      138.71      144.36      6.75 o
  -5   9   5       80.78       80.20      4.16 o
  -4   9   5      111.75      117.35      3.53 o
  -3   9   5        3.73        6.04      0.92 o
  -2   9   5       73.38       64.11      2.16 o
  -1   9   5      476.64      442.13      5.00 o
   0   9   5      875.36      831.90      7.33 o
   1   9   5      485.63      454.16      5.22 o
   2   9   5       76.23       66.65      1.88 o
   3   9   5        3.07        6.93      2.60 o
   4   9   5      110.43      118.77      3.94 o
   5   9   5       82.35       79.52      3.86 o
   6   9   5      141.22      145.13      5.00 o
   7   9   5      125.73      131.44      5.41 o
  -7  10   5       13.32       10.56      2.27 o
  -6  10   5      225.63      232.88      7.51 o
  -5  10   5       38.98       33.19      3.41 o
  -4  10   5      128.75      124.89      4.28 o
  -3  10   5       90.38       99.27      2.92 o
  -2  10   5      696.67      633.28     12.38 o
  -1  10   5      148.35      146.65      2.88 o
   0  10   5      891.79      833.70      8.19 o
   1  10   5      148.40      144.64      2.83 o
   2  10   5      680.85      653.81      8.79 o
   3  10   5       93.34      101.32      3.81 o
   4  10   5      136.09      131.56      3.95 o
   5  10   5       40.29       34.43      3.18 o
   6  10   5      216.42      211.80      7.14 o
   7  10   5       13.53       13.50      2.57 o
  -6  11   5       42.77       40.78      3.95 o
  -5  11   5       15.42       13.47      2.68 o
  -4  11   5       86.02       93.30      3.78 o
  -3  11   5      271.72      280.35      7.23 o
  -2  11   5        8.33       14.80      4.49 o
  -1  11   5      138.32      134.53      3.93 o
   0  11   5        2.34        2.40      1.16 o
   1  11   5      137.76      139.21      3.71 o
   2  11   5        8.40       14.47      3.11 o
   3  11   5      271.21      280.73      6.58 o
   4  11   5       83.98       86.91      3.33 o
   5  11   5       15.72        9.91      2.58 o
   6  11   5       41.81       36.69      3.85 o
  -6  12   5      123.37      125.09      7.50 o
  -5  12   5      180.50      174.98      7.21 o
  -4  12   5      333.27      342.75      7.61 o
  -3  12   5      109.56      114.62      4.41 o
  -2  12   5       69.72       86.74      7.00 o
  -1  12   5       16.18       17.10      2.45 o
   0  12   5      501.62      498.89      7.10 o
   1  12   5       15.69       26.05      7.45 o
   2  12   5       65.54       84.80      4.10 o
   3  12   5      111.33      117.32      8.76 o
   4  12   5      329.59      338.48      7.20 o
   5  12   5      179.64      176.29      7.21 o
   6  12   5      124.37      121.98      6.17 o
  -5  13   5        3.67        2.56      2.57 o
  -4  13   5       59.55       53.94      4.72 o
  -3  13   5       73.61       84.06     10.79 o
  -2  13   5       14.84       30.47     12.61 o
  -1  13   5        8.90        9.24      1.53 o
   0  13   5      436.18      426.58      6.65 o
   1  13   5        8.78       10.83      2.36 o
   2  13   5       15.80       19.75      3.20 o
   3  13   5       73.81       80.53      5.30 o
   4  13   5       58.85       58.11      3.46 o
   5  13   5        4.10        1.87      2.34 o
  -4  14   5       40.32       41.63      4.71 o
  -3  14   5       69.23       69.91      8.68 o
  -2  14   5      216.70      215.01      7.97 o
  -1  14   5      111.90      115.56      6.50 o
   0  14   5      248.69      219.17     20.14 o
   1  14   5      108.13      111.04      4.56 o
   2  14   5      225.86      221.96      8.95 o
   3  14   5       67.88       71.98      7.09 o
   4  14   5       38.32       32.31      3.49 o
  -2  15   5       18.33       17.49      2.97 o
  -1  15   5       69.53       78.46      3.28 o
   0  15   5       45.09       38.27      3.69 o
   1  15   5       67.13       82.32      5.98 o
   2  15   5       17.08       21.85      4.38 o
   3  15   5      113.59      122.76     11.91 o
   0   0   6    10520.80    10476.52    116.90 o
   1   0   6     3261.63     3155.56     25.55 o
   2   0   6      896.16     1044.75      9.60 o
   3   0   6     2135.10     2318.22     11.87 o
   4   0   6       21.65       15.19      0.72 o
   5   0   6      457.76      448.98      4.74 o
   6   0   6       50.18       52.48      1.44 o
   7   0   6       93.42       98.66      2.34 o
   8   0   6        0.89        0.18      0.93 o
   9   0   6       27.83       28.43      4.34 o
  -9   1   6       45.16       48.64      3.36 o
  -8   1   6       36.50       39.20      3.61 o
  -7   1   6      304.22      321.09      4.23 o
  -6   1   6       15.16       14.16      1.06 o
  -5   1   6      431.46      427.62      4.61 o
  -4   1   6      496.23      522.21      4.97 o
  -3   1   6      444.97      485.34      3.92 o
  -2   1   6       88.65      108.32      2.21 o
  -1   1   6      334.12      380.26      3.43 o
   0   1   6     1315.45     1461.48      7.55 o
   1   1   6      335.51      382.41      4.18 o
   2   1   6       89.57      111.65      1.46 o
   3   1   6      455.72      494.27      4.45 o
   4   1   6      504.82      533.76      4.39 o
   5   1   6      423.11      425.83      4.27 o
   6   1   6       16.15       17.20      1.09 o
   7   1   6      306.28      316.09      5.14 o
   8   1   6       38.15       42.78      3.17 o
   9   1   6       45.47       50.70      5.25 o
  -9   2   6       12.40       10.48      2.14 o
  -8   2   6       62.65       63.57      3.04 o
  -7   2   6       73.37       69.34      1.92 o
  -6   2   6        2.79        2.52      0.76 o
  -5   2   6      575.03      584.59      5.69 o
  -4   2   6      327.82      342.47      3.46 o
  -3   2   6      327.08      254.38      5.06 o
  -2   2   6      277.70      330.63      3.90 o
  -1   2   6     1324.13     1392.77      7.83 o
   0   2   6      163.52      195.65      1.81 o
   1   2   6     1278.15     1360.56      8.54 o
   2   2   6      265.45      319.42      3.17 o
   3   2   6      343.49      282.48      3.22 o
   4   2   6      321.29      340.28      4.15 o
   5   2   6      571.86      580.51      5.37 o
   6   2   6        2.62        2.32      0.61 o
   7   2   6       68.94       65.53      2.44 o
   8   2   6       60.92       64.47      3.30 o
   9   2   6       11.82        6.79      3.27 o
  -8   3   6      173.40      188.97      4.48 o
  -7   3   6       42.13       43.49      2.57 o
  -6   3   6      147.36      139.58      2.74 o
  -5   3   6      568.62      521.47      5.39 o
  -4   3   6       52.09       51.70      1.53 o
  -3   3   6      469.45      466.64      4.35 o
  -2   3   6     1131.54     1207.28     14.12 o
  -1   3   6     1788.77     1942.03     10.84 o
   0   3   6      990.70      991.39      5.45 o
   1   3   6     1779.67     1930.50     13.27 o
   2   3   6     1138.25     1186.51     16.47 o
   3   3   6      480.80      477.99      6.43 o
   4   3   6       54.99       51.98      1.40 o
   5   3   6      582.31      531.10      5.87 o
   6   3   6      149.44      147.55      2.89 o
   7   3   6       46.08       45.57      2.00 o
   8   3   6      170.07      178.83      4.40 o
  -8   4   6      149.01      157.38      3.86 o
  -7   4   6      222.39      224.97      4.59 o
  -6   4   6       30.31       27.66      1.64 o
  -5   4   6      146.29      138.74      2.78 o
  -4   4   6     1347.00     1286.65     10.85 o
  -3   4   6      973.05      953.21      8.85 o
  -2   4   6      575.42      590.53      5.26 o
  -1   4   6      233.13      210.55      2.22 o
   0   4   6     3835.39     4127.92     18.98 o
   1   4   6      244.15      221.19      2.16 o
   2   4   6      573.56      589.39      5.04 o
   3   4   6      965.48      941.84      8.13 o
   4   4   6     1356.46     1291.47     11.99 o
   5   4   6      138.67      135.33      2.80 o
   6   4   6       28.19       25.80      1.71 o
   7   4   6      227.47      228.56      3.94 o
   8   4   6      149.50      162.19      4.59 o
  -8   5   6       83.76       92.44      3.64 o
  -7   5   6        2.45        2.31      0.88 o
  -6   5   6       34.85       34.12      1.99 o
  -5   5   6      119.76      119.28      2.90 o
  -4   5   6      543.43      491.94      6.43 o
  -3   5   6      667.01      682.42      6.80 o
  -2   5   6      149.41      153.09      2.14 o
  -1   5   6      148.21      142.18      1.76 o
   0   5   6     2986.04     3049.60     15.94 o
   1   5   6      154.98      147.92      1.70 o
   2   5   6      138.76      142.10      2.17 o
   3   5   6      656.83      658.72      6.46 o
   4   5   6      546.80      503.69      6.82 o
   5   5   6      116.20      114.91      3.50 o
   6   5   6       34.89       29.71      1.85 o
   7   5   6        2.91        1.82      0.75 o
   8   5   6       85.47       96.04      3.55 o
  -8   6   6        9.54        9.00      2.19 o
  -7   6   6       42.49       46.15      2.40 o
  -6   6   6       90.12       89.07      3.26 o
  -5   6   6       59.37       55.49      2.83 o
  -4   6   6      245.53      251.93      4.38 o
  -3   6   6      144.53      136.66      2.68 o
  -2   6   6      161.66      165.30      2.15 o
  -1   6   6     1728.27     1761.49      9.34 o
   0   6   6        1.97        4.31      0.53 o
   1   6   6     1722.09     1744.85      9.21 o
   2   6   6      167.78      170.02      2.24 o
   3   6   6      154.09      142.80      2.81 o
   4   6   6      239.66      251.99      5.31 o
   5   6   6       58.78       53.91      3.36 o
   6   6   6       89.62       82.96      3.14 o
   7   6   6       43.32       44.15      2.31 o
   8   6   6        9.87       10.80      2.67 o
  -8   7   6       17.00       18.58      2.92 o
  -7   7   6       38.19       40.07      2.74 o
  -6   7   6       19.46       20.26      2.74 o
  -5   7   6      198.39      208.81      5.14 o
  -4   7   6      493.87      490.74      8.41 o
  -3   7   6      236.48      235.61      3.83 o
  -2   7   6      444.13      420.50      4.30 o
  -1   7   6      247.45      231.72      2.68 o
   0   7   6      470.88      416.92      4.00 o
   1   7   6      256.29      242.07      2.77 o
   2   7   6      448.78      431.91      4.17 o
   3   7   6      234.29      240.15      3.94 o
   4   7   6      495.87      492.06      8.86 o
   5   7   6      197.07      189.83      4.89 o
   6   7   6       17.17       18.56      1.99 o
   7   7   6       40.05       45.27      2.77 o
   8   7   6       17.65       17.94      2.13 o
  -7   8   6        5.22        3.87      1.38 o
  -6   8   6      378.74      376.53      7.75 o
  -5   8   6      104.89      107.65      5.17 o
  -4   8   6      236.32      242.83      5.89 o
  -3   8   6       11.61       15.17      1.20 o
  -2   8   6      152.45      161.82      2.66 o
  -1   8   6     1665.23     1600.91     10.23 o
   0   8   6       41.13       50.70      1.56 o
   1   8   6     1653.99     1587.95      9.88 o
   2   8   6      151.11      161.09      2.56 o
   3   8   6       11.48       21.59      3.24 o
   4   8   6      229.34      237.16      5.78 o
   5   8   6      102.31      103.16      4.39 o
   6   8   6      377.87      370.52      7.63 o
   7   8   6        5.63        3.33      1.34 o
  -7   9   6       74.14       78.23      4.32 o
  -6   9   6       70.64       73.42      4.29 o
  -5   9   6       16.67       16.62      2.49 o
  -4   9   6      164.13      160.24      4.16 o
  -3   9   6       64.44       57.30      3.39 o
  -2   9   6      283.22      255.20      4.28 o
  -1   9   6      204.80      193.38      3.13 o
   0   9   6       15.36       15.10      1.17 o
   1   9   6      197.77      190.62      3.09 o
   2   9   6      284.46      260.34      4.05 o
   3   9   6       69.45       68.41      3.85 o
   4   9   6      157.61      164.73      4.35 o
   5   9   6       14.91       15.68      2.11 o
   6   9   6       73.76       76.86      3.71 o
   7   9   6       71.98       73.50      4.21 o
  -7  10   6       20.85       18.25      2.81 o
  -6  10   6       41.00       41.55      3.47 o
  -5  10   6       45.30       43.47      3.52 o
  -4  10   6       73.59       70.26      3.31 o
  -3  10   6       97.30      100.82      2.98 o
  -2  10   6       20.21       22.79      1.97 o
  -1  10   6       90.83       91.17      2.77 o
   0  10   6        8.23        6.75      1.12 o
   1  10   6       91.27       92.45      3.66 o
   2  10   6       19.53       21.27      2.74 o
   3  10   6       99.57      103.96      3.03 o
   4  10   6       76.53       74.65      3.56 o
   5  10   6       44.19       46.31      4.65 o
   6  10   6       41.38       37.08      3.68 o
   7  10   6       22.38       20.28      2.90 o
  -6  11   6       56.14       55.72      4.66 o
  -5  11   6        0.39        0.18      1.74 o
  -4  11   6      393.49      400.53      7.88 o
  -3  11   6       65.90       64.34      3.62 o
  -2  11   6       86.73       82.59      5.42 o
  -1  11   6      143.33      145.77      4.07 o
   0  11   6      254.49      253.52      4.16 o
   1  11   6      142.59      145.94      4.37 o
   2  11   6       90.76       93.29      6.41 o
   3  11   6       66.04       61.58      2.79 o
   4  11   6      399.74      404.19      7.15 o
   5  11   6        0.28       -1.22      1.65 o
   6  11   6       52.42       51.96      4.49 o
  -5  12   6       34.23       40.89      3.73 o
  -4  12   6      110.05      118.74      4.57 o
  -3  12   6       16.97       16.95      2.25 o
  -2  12   6      141.71      140.04      5.80 o
  -1  12   6      155.41      146.64      6.55 o
   0  12   6       48.91       54.12      3.37 o
   1  12   6      154.76      155.84      6.24 o
   2  12   6      141.38      141.65      4.69 o
   3  12   6       16.50       18.91      3.54 o
   4  12   6      113.68      121.51      4.33 o
   5  12   6       34.90       30.50      3.84 o
   6  12   6        4.75        3.71      4.27 o
  -5  13   6       94.15       86.84      6.85 o
  -4  13   6      243.33      245.40      8.91 o
  -3  13   6       92.94      101.32      5.72 o
  -2  13   6      432.29      447.81     11.51 o
  -1  13   6      111.22      112.76      4.12 o
   0  13   6      211.94      201.06      4.41 o
   1  13   6      112.35      119.69      5.96 o
   2  13   6      428.59      447.84     11.56 o
   3  13   6       95.83      101.33      5.24 o
   4  13   6      243.54      251.75      6.72 o
   5  13   6       96.28       96.64      6.54 o
  -4  14   6      211.39      207.16      8.98 o
  -3  14   6       32.32       26.03      4.94 o
  -2  14   6       62.78       62.60      8.27 o
  -1  14   6        4.26        5.35      1.36 o
   0  14   6        2.80        2.93      1.75 o
   1  14   6        4.79        6.40      2.87 o
   2  14   6       61.67       62.61      4.49 o
   3  14   6       30.75       34.94      5.70 o
   4  14   6      210.89      204.05      7.01 o
  -2  15   6       68.40       82.05      8.98 o
  -1  15   6       74.63       69.68      3.21 o
   0  15   6      191.38      189.06      6.74 o
   1  15   6       76.99       80.01      3.99 o
   2  15   6       70.49       79.22      7.14 o
   1   0   7     1417.69     1400.34      8.85 o
   2   0   7      209.47      221.01      2.63 o
   3   0   7      212.55      232.49      2.86 o
   4   0   7     1249.65     1229.55      8.91 o
   5   0   7       15.13       14.42      1.02 o
   6   0   7       80.61       77.26      1.89 o
   7   0   7        4.93        5.12      0.90 o
   8   0   7      115.43      121.21      3.86 o
   9   0   7        2.60        4.39      2.63 o
  -9   1   7       18.27       18.37      2.64 o
  -8   1   7       25.54       26.57      1.78 o
  -7   1   7        4.60        6.72      0.83 o
  -6   1   7       33.86       36.44      1.92 o
  -5   1   7        7.20        5.60      0.72 o
  -4   1   7      544.77      537.43      5.36 o
  -3   1   7      782.86      884.30      9.95 o
  -2   1   7       45.84       39.77      0.81 o
  -1   1   7       67.93       83.16      1.20 o
   0   1   7    13178.53    12942.18     62.39 o
   1   1   7       65.07       78.75      1.41 o
   2   1   7       38.28       31.37      0.73 o
   3   1   7      789.76      899.34      7.56 o
   4   1   7      557.57      544.44      5.33 o
   5   1   7        7.30        5.31      0.75 o
   6   1   7       33.62       36.93      1.33 o
   7   1   7        4.71        6.44      0.97 o
   8   1   7       25.97       26.23      1.71 o
   9   1   7       18.72       14.61      3.89 o
  -8   2   7       17.22       20.97      1.82 o
  -7   2   7      121.70      127.01      2.72 o
  -6   2   7       94.79       92.93      2.64 o
  -5   2   7      124.25      114.26      2.17 o
  -4   2   7       17.97       12.74      0.89 o
  -3   2   7      536.03      557.58      5.49 o
  -2   2   7      164.50      177.27      2.37 o
  -1   2   7       74.56       86.72      1.02 o
   0   2   7     1482.56     1523.78      8.23 o
   1   2   7       72.64       84.17      1.56 o
   2   2   7      166.86      173.11      2.68 o
   3   2   7      534.88      556.72      4.93 o
   4   2   7       18.43       15.16      0.94 o
   5   2   7      126.65      117.84      2.20 o
   6   2   7       91.88       91.68      2.19 o
   7   2   7      121.85      123.65      2.99 o
   8   2   7       18.99       21.70      1.82 o
  -8   3   7       23.08       26.17      1.78 o
  -7   3   7       85.02       88.21      4.11 o
  -6   3   7      167.24      160.69      3.58 o
  -5   3   7      228.39      221.71      3.26 o
  -4   3   7      448.43      445.53      4.88 o
  -3   3   7      419.78      400.85      4.21 o
  -2   3   7     2694.62     2882.22     27.03 o
  -1   3   7      261.43      250.89      2.38 o
   0   3   7      617.76      542.71      3.59 o
   1   3   7      265.80      256.38      2.42 o
   2   3   7     2631.26     2838.20     32.63 o
   3   3   7      426.20      415.97      5.75 o
   4   3   7      448.86      447.30      4.97 o
   5   3   7      227.97      218.61      3.59 o
   6   3   7      173.36      168.95      3.25 o
   7   3   7       83.07       84.09      2.71 o
   8   3   7       23.73       24.06      2.08 o
  -8   4   7       34.59       37.80      2.26 o
  -7   4   7       58.00       60.71      2.55 o
  -6   4   7      130.46      125.39      3.02 o
  -5   4   7      242.72      231.18      3.70 o
  -4   4   7       88.35       83.81      2.57 o
  -3   4   7      990.84      930.33     12.35 o
  -2   4   7      174.40      185.29      2.27 o
  -1   4   7      240.69      243.26      2.27 o
   0   4   7      501.88      555.84      3.72 o
   1   4   7      239.93      244.13      2.23 o
   2   4   7      179.52      189.18      2.44 o
   3   4   7      976.72      925.10     10.26 o
   4   4   7       93.46       86.15      3.31 o
   5   4   7      243.31      227.11      3.73 o
   6   4   7      125.70      121.11      3.33 o
   7   4   7       59.62       62.22      2.18 o
   8   4   7       36.91       39.84      2.69 o
  -8   5   7       63.16       64.61      3.35 o
  -7   5   7       29.73       31.68      2.09 o
  -6   5   7      210.35      197.00      4.08 o
  -5   5   7      698.49      674.06      9.02 o
  -4   5   7      649.64      605.74     11.09 o
  -3   5   7      393.89      377.96      4.65 o
  -2   5   7      255.93      267.13      2.92 o
  -1   5   7        6.70        4.43      0.42 o
   0   5   7      195.45      167.97      2.08 o
   1   5   7        6.49        5.13      0.50 o
   2   5   7      261.10      267.48      2.65 o
   3   5   7      386.98      376.98      4.38 o
   4   5   7      644.35      584.26      7.62 o
   5   5   7      706.23      678.62     10.17 o
   6   5   7      212.66      204.58      4.25 o
   7   5   7       27.81       27.00      1.93 o
   8   5   7       61.79       64.27      3.11 o
  -8   6   7      331.23      355.04     10.00 o
  -7   6   7       46.22       48.98      2.54 o
  -6   6   7       54.59       58.03      2.73 o
  -5   6   7      228.31      223.48      5.67 o
  -4   6   7      941.12      887.51     10.73 o
  -3   6   7     1147.04     1123.38      8.84 o
  -2   6   7      721.94      699.44      4.97 o
  -1   6   7      764.19      783.09      5.22 o
   0   6   7     1039.43     1073.58      6.98 o
   1   6   7      774.51      785.60      5.04 o
   2   6   7      713.40      691.32      5.36 o
   3   6   7     1165.42     1152.28     11.03 o
   4   6   7      948.99      906.62     10.56 o
   5   6   7      225.59      225.57      6.64 o
   6   6   7       53.41       51.96      2.59 o
   7   6   7       43.98       46.59      2.42 o
   8   6   7      329.67      360.61     12.75 o
  -8   7   7       18.79       17.31      2.89 o
  -7   7   7       71.24       72.86      3.30 o
  -6   7   7       73.15       74.34      3.80 o
  -5   7   7      160.50      160.59      5.12 o
  -4   7   7      224.95      228.64      8.37 o
  -3   7   7      121.01      112.78      3.43 o
  -2   7   7      777.49      756.34      5.88 o
  -1   7   7     1354.81     1360.03      8.53 o
   0   7   7     2066.21     2077.58     12.04 o
   1   7   7     1349.32     1346.81      9.77 o
   2   7   7      769.19      757.35      6.03 o
   3   7   7      121.94      117.27      2.93 o
   4   7   7      224.63      222.63      6.43 o
   5   7   7      152.92      148.86      4.65 o
   6   7   7       71.99       73.77      3.23 o
   7   7   7       73.66       68.34      3.19 o
   8   7   7       18.81       19.50      2.21 o
  -7   8   7        6.05        4.16      1.44 o
  -6   8   7      128.44      137.96      4.72 o
  -5   8   7       17.34       15.03      2.17 o
  -4   8   7       80.07       82.55      2.93 o
  -3   8   7      116.96      121.65      3.37 o
  -2   8   7       70.37       65.62      1.54 o
  -1   8   7      484.68      444.79      4.39 o
   0   8   7     1079.60      995.82      7.82 o
   1   8   7      504.86      463.75      4.47 o
   2   8   7       69.39       68.36      2.19 o
   3   8   7      123.56      124.31      2.98 o
   4   8   7       81.63       89.65      2.89 o
   5   8   7       15.81       11.78      2.02 o
   6   8   7      130.70      132.72      4.58 o
   7   8   7        6.84        5.14      1.51 o
  -7   9   7       14.36       10.43      2.26 o
  -6   9   7       74.08       65.20      4.30 o
  -5   9   7      142.63      143.07      4.73 o
  -4   9   7        1.14        5.28      2.56 o
  -3   9   7       89.77       90.04      2.54 o
  -2   9   7       90.01       89.25      2.50 o
  -1   9   7      121.25      116.39      2.44 o
   0   9   7        0.80        0.38      0.61 o
   1   9   7      120.52      117.64      2.42 o
   2   9   7       93.04       92.32      3.11 o
   3   9   7       85.79       89.24      3.22 o
   4   9   7        1.46        6.11      1.70 o
   5   9   7      145.16      137.78      5.41 o
   6   9   7       76.03       74.56      4.17 o
   7   9   7       13.99       13.17      2.35 o
  -7  10   7       64.98       64.28     10.47 o
  -6  10   7       43.41       38.95      3.71 o
  -5  10   7       79.53       81.09      4.11 o
  -4  10   7       17.82       16.06      2.09 o
  -3  10   7      210.34      210.37      4.45 o
  -2  10   7      419.07      418.48      6.19 o
  -1  10   7      389.09      389.04      5.21 o
   0  10   7        0.73        1.06      0.58 o
   1  10   7      382.84      380.01      5.82 o
   2  10   7      420.01      410.25      6.71 o
   3  10   7      209.46      203.39      4.12 o
   4  10   7       16.75       15.77      2.30 o
   5  10   7       76.71       71.14      4.12 o
   6  10   7       43.67       40.24      3.84 o
   7  10   7       63.84       60.64      6.95 o
  -6  11   7        1.00       -0.50      1.62 o
  -5  11   7       61.45       62.29      4.88 o
  -4  11   7       28.45       27.79      3.00 o
  -3  11   7      226.85      236.12      6.31 o
  -2  11   7       42.69       59.77      5.55 o
  -1  11   7      126.79      127.76      4.07 o
   0  11   7       14.63       11.88      1.23 o
   1  11   7      128.97      131.50      4.17 o
   2  11   7       43.46       56.28      5.99 o
   3  11   7      231.35      240.30      7.42 o
   4  11   7       28.90       29.74      2.58 o
   5  11   7       57.29       48.99      4.28 o
   6  11   7        0.87        1.07      1.79 o
  -5  12   7       52.37       50.72      4.67 o
  -4  12   7        6.40        6.37      2.11 o
  -3  12   7      402.81      405.33      7.50 o
  -2  12   7        3.64        6.45      2.48 o
  -1  12   7      201.86      206.92      5.97 o
   0  12   7       14.91       18.19      2.33 o
   1  12   7      196.95      206.26      6.27 o
   2  12   7        4.18        4.74      1.35 o
   3  12   7      401.76      399.78     11.89 o
   4  12   7        6.91        7.89      1.67 o
   5  12   7       51.13       52.19      4.79 o
  -5  13   7       71.21       58.11      5.80 o
  -4  13   7      103.71      107.33      6.03 o
  -3  13   7       23.21       26.77      5.82 o
  -2  13   7       11.00       37.10     17.59 o
  -1  13   7      104.50      103.35      4.36 o
   0  13   7      122.14      110.37      3.54 o
   1  13   7      104.80      104.87      6.07 o
   2  13   7       10.76       33.63     15.71 o
   3  13   7       22.48       23.65      3.12 o
   4  13   7      105.02      109.16      5.12 o
   5  13   7       68.05       64.62      6.13 o
  -4  14   7      172.39      173.29     10.21 o
  -3  14   7      442.26      453.27     16.25 o
  -2  14   7       19.20       17.43      2.87 o
  -1  14   7      290.84      292.32      6.00 o
   0  14   7        3.32        1.78      1.33 o
   1  14   7      287.21      284.70      7.48 o
   2  14   7       19.52       19.89      3.14 o
   3  14   7      447.18      464.52     23.05 o
   4  14   7      171.49      180.77      8.06 o
  -2  15   7       10.09       30.49      9.71 o
  -1  15   7       18.13       30.06      4.53 o
   0  15   7        1.42        5.23      1.84 o
   1  15   7       18.02       15.49      2.08 o
   2  15   7       10.49       11.22      4.88 o
   0   0   8     8068.13     8295.95     80.86 o
   1   0   8       53.11       81.14      1.14 o
   2   0   8     2087.68     2160.18     14.36 o
   3   0   8        0.32        0.94      0.30 o
   4   0   8      345.84      377.73      4.02 o
   5   0   8      584.31      570.18      6.24 o
   6   0   8      168.30      176.60      3.05 o
   7   0   8        4.78        3.25      0.70 o
   8   0   8       51.12       53.59      3.11 o
  -8   1   8       81.39       88.76      2.75 o
  -7   1   8       37.29       38.76      1.61 o
  -6   1   8        7.54        8.77      1.03 o
  -5   1   8      286.55      265.55      4.00 o
  -4   1   8       94.51      100.83      2.12 o
  -3   1   8      367.16      385.29      4.10 o
  -2   1   8      473.03      546.47      4.99 o
  -1   1   8     1524.85     1588.77      9.01 o
   0   1   8       68.53       85.63      1.13 o
   1   1   8     1520.27     1589.84      9.54 o
   2   1   8      480.05      547.67      5.99 o
   3   1   8      372.79      397.59      4.88 o
   4   1   8       98.31      104.99      1.93 o
   5   1   8      283.90      268.06      3.62 o
   6   1   8        6.90        8.05      0.84 o
   7   1   8       40.26       38.29      1.51 o
   8   1   8       82.61       91.11      2.98 o
  -8   2   8       11.12       12.41      1.67 o
  -7   2   8       77.21       80.57      2.26 o
  -6   2   8        4.46        5.43      0.86 o
  -5   2   8      108.98       94.81      2.35 o
  -4   2   8      611.05      626.81      6.32 o
  -3   2   8      409.63      389.21      4.26 o
  -2   2   8      686.79      666.96      5.55 o
  -1   2   8      788.30      777.72      4.42 o
   0   2   8        6.34        2.47      0.31 o
   1   2   8      789.18      776.57      5.68 o
   2   2   8      664.31      655.06      9.26 o
   3   2   8      408.02      397.34      5.24 o
   4   2   8      615.36      630.96      5.84 o
   5   2   8      114.65      100.45      2.23 o
   6   2   8        3.32        3.12      0.73 o
   7   2   8       79.52       82.95      2.64 o
   8   2   8       10.73       12.74      1.59 o
  -8   3   8       97.94      103.98      3.07 o
  -7   3   8       90.43       84.25      2.80 o
  -6   3   8       70.41       70.94      2.52 o
  -5   3   8       99.65       86.73      2.20 o
  -4   3   8       14.05       16.36      1.18 o
  -3   3   8      163.30      173.34      2.82 o
  -2   3   8     2015.56     2097.65     13.27 o
  -1   3   8     7253.70     7702.27     34.53 o
   0   3   8     1523.19     1588.06      8.65 o
   1   3   8     7257.18     7730.37     37.18 o
   2   3   8     2006.98     2102.72     23.48 o
   3   3   8      158.04      176.71      3.51 o
   4   3   8       16.10       19.17      1.19 o
   5   3   8      101.01       89.92      2.24 o
   6   3   8       67.49       71.16      2.24 o
   7   3   8       87.16       85.37      2.68 o
   8   3   8      102.02      105.83      3.65 o
  -8   4   8      124.13      135.36      3.82 o
  -7   4   8       74.46       77.28      2.98 o
  -6   4   8      226.97      219.76      4.45 o
  -5   4   8      243.20      225.08      3.74 o
  -4   4   8     1638.11     1577.52     13.67 o
  -3   4   8      640.46      639.38      6.03 o
  -2   4   8      803.95      853.31      5.88 o
  -1   4   8     1038.94     1140.86      6.21 o
   0   4   8     1578.90     1650.35      8.49 o
   1   4   8     1013.87     1111.82      6.34 o
   2   4   8      808.42      869.39      6.38 o
   3   4   8      643.44      629.79      5.67 o
   4   4   8     1633.98     1549.36     19.60 o
   5   4   8      248.95      230.74      4.06 o
   6   4   8      228.99      216.89      4.18 o
   7   4   8       72.18       75.39      2.48 o
   8   4   8      121.58      128.47      3.59 o
  -8   5   8      142.10      149.17      5.65 o
  -7   5   8      149.37      152.59      4.09 o
  -6   5   8        0.09        0.85      0.76 o
  -5   5   8      128.71      122.28      4.65 o
  -4   5   8     1187.00     1110.99     11.04 o
  -3   5   8      364.87      340.31      4.46 o
  -2   5   8      303.35      295.21      2.89 o
  -1   5   8      140.63      165.80      1.89 o
   0   5   8      254.41      265.88      2.63 o
   1   5   8      150.05      175.02      1.93 o
   2   5   8      295.28      284.68      2.93 o
   3   5   8      377.22      345.72      4.75 o
   4   5   8     1179.95     1090.58     10.17 o
   5   5   8      134.72      125.88      4.06 o
   6   5   8        0.33        0.85      0.89 o
   7   5   8      147.08      155.15      3.78 o
   8   5   8      144.55      156.11      5.05 o
  -8   6   8       28.64       32.61      4.79 o
  -7   6   8      112.63      119.34      3.66 o
  -6   6   8       15.78       14.69      1.73 o
  -5   6   8       38.55       43.46      3.21 o
  -4   6   8       59.87       60.42      4.09 o
  -3   6   8      589.66      569.04      5.73 o
  -2   6   8      460.31      435.54      3.96 o
  -1   6   8      628.94      621.44      4.44 o
   0   6   8     1026.59     1031.52      6.42 o
   1   6   8      635.81      624.63      4.47 o
   2   6   8      459.89      435.29      4.01 o
   3   6   8      579.21      557.82      6.64 o
   4   6   8       57.46       54.47      2.58 o
   5   6   8       41.95       46.79      2.21 o
   6   6   8       16.39       15.46      1.77 o
   7   6   8      109.60      113.09      3.49 o
   8   6   8       30.30       36.54      2.55 o
  -8   7   8       23.34       17.10      2.86 o
  -7   7   8       63.25       66.27      3.26 o
  -6   7   8      161.51      163.16      4.80 o
  -5   7   8       69.82       71.12      4.82 o
  -4   7   8      174.62      176.53      5.58 o
  -3   7   8       53.28       50.07      1.82 o
  -2   7   8      129.64      121.31      1.93 o
  -1   7   8      518.23      469.22      4.13 o
   0   7   8     1133.74     1114.37      7.17 o
   1   7   8      521.75      472.79      4.22 o
   2   7   8      133.16      121.73      2.11 o
   3   7   8       51.48       50.83      2.08 o
   4   7   8      183.01      177.95      6.46 o
   5   7   8       66.60       57.87      2.79 o
   6   7   8      157.51      165.25      8.44 o
   7   7   8       64.88       63.50      3.31 o
   8   7   8       22.38       21.82      2.37 o
  -7   8   8      149.44      152.27      5.57 o
  -6   8   8       40.99       42.21      3.11 o
  -5   8   8      103.76      102.82      4.50 o
  -4   8   8       38.59       39.95      2.10 o
  -3   8   8       12.38       15.12      1.54 o
  -2   8   8      143.26      123.66      2.40 o
  -1   8   8      615.26      613.03      5.37 o
   0   8   8      734.51      687.61      5.92 o
   1   8   8      604.16      598.72      5.45 o
   2   8   8      149.84      131.26      2.95 o
   3   8   8       10.96       13.00      1.54 o
   4   8   8       35.79       42.19      4.24 o
   5   8   8      104.25       99.89      4.45 o
   6   8   8       41.13       39.13      2.98 o
   7   8   8      152.58      151.41      5.54 o
  -7   9   8       52.20       52.18      4.10 o
  -6   9   8       47.94       47.26      3.92 o
  -5   9   8       25.79       28.61      2.82 o
  -4   9   8      260.38      256.74      5.89 o
  -3   9   8      167.40      155.81      5.61 o
  -2   9   8       70.76       66.15      1.77 o
  -1   9   8      399.95      393.77      4.75 o
   0   9   8      254.96      249.77      3.69 o
   1   9   8      399.35      394.43      4.69 o
   2   9   8       75.41       70.70      2.95 o
   3   9   8      167.88      175.47      4.53 o
   4   9   8      259.06      250.12      6.58 o
   5   9   8       25.44       22.27      2.80 o
   6   9   8       48.04       43.65      3.75 o
   7   9   8       50.20       47.10      3.89 o
  -6  10   8       33.08       31.36      3.51 o
  -5  10   8      162.20      167.62      6.40 o
  -4  10   8      126.62      120.11      4.13 o
  -3  10   8       30.51       34.85      2.26 o
  -2  10   8       47.42       50.01      3.57 o
  -1  10   8       26.49       25.10      1.38 o
   0  10   8        1.20        1.42      0.71 o
   1  10   8       25.23       30.13      3.38 o
   2  10   8       46.97       51.57      4.17 o
   3  10   8       31.11       35.27      1.81 o
   4  10   8      124.96      123.96      4.50 o
   5  10   8      161.35      164.14      6.36 o
   6  10   8       33.34       30.12      3.45 o
  -6  11   8        7.75        4.73      2.05 o
  -5  11   8      105.82      103.55      5.46 o
  -4  11   8      158.09      165.03      5.01 o
  -3  11   8      141.45      136.37      4.56 o
  -2  11   8      119.19      108.32      4.25 o
  -1  11   8      138.98      138.31      5.01 o
   0  11   8      212.19      217.03      3.99 o
   1  11   8      134.04      129.84      4.19 o
   2  11   8      127.52      126.51      4.76 o
   3  11   8      141.18      142.62      4.39 o
   4  11   8      153.86      153.94      4.90 o
   5  11   8      107.38      108.17      5.51 o
   6  11   8        7.01        6.06      2.21 o
  -5  12   8        2.25        1.89      2.01 o
  -4  12   8       37.47       41.11      3.79 o
  -3  12   8       44.12       47.31      2.81 o
  -2  12   8       35.68       20.64     16.03 o
  -1  12   8      218.87      220.51      8.14 o
   0  12   8       13.49       12.61      1.56 o
   1  12   8      219.00      218.81      6.49 o
   2  12   8       34.89       39.20      3.76 o
   3  12   8       46.56       50.81      4.74 o
   4  12   8       36.37       40.19      4.31 o
   5  12   8        1.76        0.44      1.96 o
  -5  13   8      115.02      102.25      6.81 o
  -4  13   8      106.59      113.12      6.13 o
  -3  13   8      219.98      217.84      9.29 o
  -2  13   8      165.62      171.67      8.93 o
  -1  13   8      233.92      234.59      5.43 o
   0  13   8      166.86      161.84      6.43 o
   1  13   8      224.00      220.36      6.43 o
   2  13   8      167.17      186.59      8.75 o
   3  13   8      222.76      257.42     15.18 o
   4  13   8      110.86      102.55      5.98 o
   5  13   8      112.83      102.46      7.05 o
  -4  14   8       53.98       48.65      4.76 o
  -3  14   8      243.77      254.56     16.52 o
  -2  14   8      115.00       91.80     24.24 o
  -1  14   8       18.57       24.27      4.14 o
   0  14   8        6.41        6.29      1.92 o
   1  14   8       18.49       21.17      3.73 o
   2  14   8      117.90      127.24      7.16 o
   3  14   8      242.29      240.46     16.39 o
   4  14   8       52.72       48.61      4.82 o
  -2  15   8      206.24      222.88     12.09 o
  -1  15   8      124.97      133.13     11.75 o
   0  15   8        9.73       10.23      2.17 o
   1  15   8      125.07      132.45      5.01 o
   2  15   8      209.03      208.34      8.02 o
   1   0   9     3813.71     3978.60     23.69 o
   2   0   9     1544.39     1766.52     12.08 o
   3   0   9      118.36      121.99      2.01 o
   4   0   9        0.17        2.09      0.57 o
   5   0   9      336.04      328.20      4.62 o
   6   0   9        6.10        5.63      0.85 o
   7   0   9       13.33       13.54      1.07 o
   8   0   9        0.96        1.43      0.85 o
  -8   1   9       16.71       18.68      1.37 o
  -7   1   9      167.12      178.80      3.42 o
  -6   1   9        5.12        5.60      0.97 o
  -5   1   9       11.64       17.49      1.28 o
  -4   1   9      192.37      163.30      4.47 o
  -3   1   9     1077.71     1025.76      8.47 o
  -2   1   9     1366.75     1438.96     10.32 o
  -1   1   9      968.55      900.41      5.14 o
   0   1   9       41.84       47.59      0.84 o
   1   1   9      957.09      883.26      6.34 o
   2   1   9     1369.68     1450.93     13.90 o
   3   1   9     1055.18     1003.72     10.80 o
   4   1   9      190.80      167.31      2.94 o
   5   1   9       11.66       16.69      1.07 o
   6   1   9        5.40        6.57      0.83 o
   7   1   9      173.03      180.47      3.35 o
   8   1   9       16.46       14.78      1.66 o
  -8   2   9        6.62        6.97      1.12 o
  -7   2   9       16.49       16.19      1.50 o
  -6   2   9       76.70       71.30      2.46 o
  -5   2   9       44.48       43.20      1.81 o
  -4   2   9      269.28      251.43      3.80 o
  -3   2   9      711.16      697.76      6.36 o
  -2   2   9      417.23      450.05      4.49 o
  -1   2   9       50.76       51.34      0.82 o
   0   2   9     4568.91     4947.67     23.50 o
   1   2   9       48.99       49.38      1.08 o
   2   2   9      409.57      446.11      5.35 o
   3   2   9      718.54      716.30      7.39 o
   4   2   9      267.91      252.67      3.44 o
   5   2   9       43.80       44.87      1.76 o
   6   2   9       75.46       67.73      2.17 o
   7   2   9       15.50       15.20      1.29 o
   8   2   9        6.82        6.78      1.35 o
  -8   3   9       68.67       73.94      2.32 o
  -7   3   9       27.81       27.58      1.98 o
  -6   3   9      661.61      655.48      8.46 o
  -5   3   9      802.81      755.88      7.84 o
  -4   3   9      161.04      160.20      2.74 o
  -3   3   9      606.12      582.79      6.29 o
  -2   3   9      165.73      158.27      2.06 o
  -1   3   9      796.28      785.50      4.50 o
   0   3   9     1403.17     1482.53      7.60 o
   1   3   9      787.40      776.75      5.14 o
   2   3   9      166.13      158.99      3.08 o
   3   3   9      616.38      589.09      5.54 o
   4   3   9      162.33      161.05      3.66 o
   5   3   9      797.26      766.71      8.05 o
   6   3   9      662.85      656.78      8.28 o
   7   3   9       25.23       24.88      1.64 o
   8   3   9       69.43       74.95      3.27 o
  -8   4   9      128.00      129.95      4.23 o
  -7   4   9      191.96      199.08      4.80 o
  -6   4   9       33.66       39.68      2.13 o
  -5   4   9      117.31      116.56      2.92 o
  -4   4   9      410.97      398.71      5.71 o
  -3   4   9       89.58       97.40      2.26 o
  -2   4   9      664.69      626.09      5.53 o
  -1   4   9      675.68      726.24      4.55 o
   0   4   9      105.72      113.44      1.57 o
   1   4   9      677.32      730.92      4.41 o
   2   4   9      670.29      638.37      4.57 o
   3   4   9       92.48      101.63      2.32 o
   4   4   9      417.01      413.68      5.99 o
   5   4   9      113.68      110.52      3.14 o
   6   4   9       33.66       39.42      2.55 o
   7   4   9      196.00      197.04      6.01 o
   8   4   9      128.75      128.03      4.07 o
  -8   5   9       69.74       72.70      4.21 o
  -7   5   9       75.22       77.24      3.57 o
  -6   5   9      142.67      146.93      3.81 o
  -5   5   9      426.04      430.32      8.06 o
  -4   5   9      260.72      253.99      5.02 o
  -3   5   9     1304.93     1266.50      9.89 o
  -2   5   9       88.85       90.74      1.54 o
  -1   5   9      310.65      293.42      2.54 o
   0   5   9       71.04       70.94      1.39 o
   1   5   9      298.96      281.42      2.55 o
   2   5   9       86.36       89.19      1.47 o
   3   5   9     1318.71     1285.51     14.06 o
   4   5   9      256.08      247.64      4.56 o
   5   5   9      423.79      421.18     11.27 o
   6   5   9      141.77      145.86      4.01 o
   7   5   9       75.48       75.90      2.77 o
   8   5   9       67.05       67.94      4.06 o
  -8   6   9       28.33       27.85      3.35 o
  -7   6   9      264.88      273.03      5.62 o
  -6   6   9       70.75       66.13      3.37 o
  -5   6   9      234.51      233.95      7.72 o
  -4   6   9      144.37      138.70      4.49 o
  -3   6   9      463.04      446.55      5.74 o
  -2   6   9      268.85      245.59      2.64 o
  -1   6   9      228.55      209.31      2.34 o
   0   6   9      642.96      661.64      5.02 o
   1   6   9      226.59      205.95      2.32 o
   2   6   9      275.67      261.32      2.98 o
   3   6   9      456.17      439.25      5.55 o
   4   6   9      135.96      131.86      5.38 o
   5   6   9      233.49      237.48      5.03 o
   6   6   9       72.87       67.96      3.01 o
   7   6   9      263.32      279.34      6.02 o
   8   6   9       29.33       30.34      2.51 o
  -7   7   9      159.87      157.45      4.85 o
  -6   7   9       83.20       84.81      3.58 o
  -5   7   9       19.75       21.92      2.67 o
  -4   7   9      174.86      188.12      7.50 o
  -3   7   9      395.74      358.51      4.41 o
  -2   7   9      216.88      205.52      2.85 o
  -1   7   9      505.57      472.16      4.19 o
   0   7   9      350.80      335.06      3.47 o
   1   7   9      513.46      477.73      4.28 o
   2   7   9      221.53      211.79      3.02 o
   3   7   9      403.49      354.54      5.43 o
   4   7   9      178.11      194.99      7.61 o
   5   7   9       17.61       19.34      2.38 o
   6   7   9       88.24       84.68      3.96 o
   7   7   9      162.45      166.21      4.92 o
  -7   8   9       84.31       83.03      4.28 o
  -6   8   9      127.11      134.97      5.27 o
  -5   8   9       48.29       45.26      3.57 o
  -4   8   9       84.06       83.81      2.75 o
  -3   8   9       17.05       16.43      1.28 o
  -2   8   9      111.26      106.52      2.18 o
  -1   8   9      421.75      420.39      4.49 o
   0   8   9     3138.52     3053.68     18.08 o
   1   8   9      423.05      422.61      4.41 o
   2   8   9      106.22      106.75      2.45 o
   3   8   9       17.43       19.11      2.98 o
   4   8   9       84.78       79.39      5.19 o
   5   8   9       50.30       50.65      3.64 o
   6   8   9      120.41      118.52      4.44 o
   7   8   9       86.18       89.92      4.40 o
  -7   9   9        5.25        4.47      1.75 o
  -6   9   9       80.39       80.28      4.59 o
  -5   9   9      127.80      136.06      5.06 o
  -4   9   9      317.19      334.99      7.39 o
  -3   9   9       19.78       23.07      1.98 o
  -2   9   9        7.93        8.42      0.90 o
  -1   9   9      465.01      434.43      4.91 o
   0   9   9        0.12        0.57      0.60 o
   1   9   9      459.09      430.85      5.24 o
   2   9   9        7.04        6.18      0.99 o
   3   9   9       18.35       23.91      1.84 o
   4   9   9      314.64      333.95      7.03 o
   5   9   9      125.16      120.74      5.22 o
   6   9   9       75.47       70.27      4.25 o
   7   9   9        5.04        2.85      1.68 o
  -6  10   9       49.81       50.79      4.30 o
  -5  10   9       17.91       21.95      3.47 o
  -4  10   9       19.96       16.96      2.01 o
  -3  10   9       95.66      100.34      5.55 o
  -2  10   9      115.98      127.58      3.93 o
  -1  10   9       88.56       90.20      2.40 o
   0  10   9      373.77      388.20      5.17 o
   1  10   9       87.91       88.73      3.62 o
   2  10   9      114.72      123.46      3.50 o
   3  10   9       95.45      103.81      3.93 o
   4  10   9       23.49       21.56      2.35 o
   5  10   9       18.35       15.33      2.53 o
   6  10   9       53.73       52.37      4.34 o
  -6  11   9       16.60       14.03      2.70 o
  -5  11   9       64.74       62.22      4.93 o
  -4  11   9      114.89      113.50      4.95 o
  -3  11   9      181.00      164.36      5.08 o
  -2  11   9       85.60       93.85      6.12 o
  -1  11   9        0.13        0.24      1.01 o
   0  11   9      223.56      229.63      4.89 o
   1  11   9        0.13        0.90      1.10 o
   2  11   9       84.74       92.39      4.85 o
   3  11   9      181.37      178.92      6.79 o
   4  11   9      118.99      113.97      4.30 o
   5  11   9       64.62       69.56      5.18 o
   6  11   9       15.82       14.87      2.83 o
  -5  12   9       50.40       46.08      4.58 o
  -4  12   9      372.61      378.84     11.27 o
  -3  12   9       37.52       37.24      2.59 o
  -2  12   9      568.29      560.22     11.28 o
  -1  12   9       72.19       76.17      3.99 o
   0  12   9      204.45      209.33      4.80 o
   1  12   9       72.31       80.81      3.93 o
   2  12   9      566.42      561.91     10.48 o
   3  12   9       37.67       44.94      6.26 o
   4  12   9      373.62      372.74     11.01 o
   5  12   9       50.29       47.00      4.63 o
  -5  13   9       82.94       80.95     11.85 o
  -4  13   9        0.38        1.09      2.03 o
  -3  13   9       42.74       41.33      6.32 o
  -2  13   9      151.70      161.45      6.67 o
  -1  13   9       66.45       75.30      3.12 o
   0  13   9        4.71        2.57      1.03 o
   1  13   9       64.63       66.81      3.55 o
   2  13   9      152.05      148.34      7.49 o
   3  13   9       41.59       57.79     10.41 o
   4  13   9        0.40       -0.80      1.85 o
  -3  14   9       43.78       51.93      9.06 o
  -2  14   9       52.76       44.35      5.10 o
  -1  14   9       70.27       70.67      3.80 o
   0  14   9      153.87      157.99      7.03 o
   1  14   9       70.79       73.48      4.85 o
   2  14   9       49.47       56.51      5.77 o
   3  14   9       43.38       32.16      8.35 o
   4  14   9      408.55      455.72     26.58 o
  -2  15   9        9.74       12.82      2.50 o
  -1  15   9       68.41       65.70      5.08 o
   0  15   9       47.99       47.38      3.84 o
   1  15   9       72.49       67.10      4.49 o
   2  15   9        9.13        9.91      2.49 o
   0   0  10      430.13      498.34      4.74 o
   1   0  10      996.04      978.60      6.08 o
   2   0  10      806.26      750.75      7.05 o
   3   0  10       31.65       37.51      1.07 o
   4   0  10      379.26      398.02      6.39 o
   5   0  10       84.77       65.98      2.12 o
   6   0  10       28.18       32.81      1.61 o
   7   0  10        0.36        1.34      0.69 o
   8   0  10       12.69       10.79      1.32 o
  -8   1  10      141.93      152.40      3.68 o
  -7   1  10       22.64       23.65      1.61 o
  -6   1  10      104.10       97.76      2.83 o
  -5   1  10      181.67      163.63      3.59 o
  -4   1  10      368.59      343.08      4.73 o
  -3   1  10      184.94      190.85      3.62 o
  -2   1  10      522.59      581.21      5.09 o
  -1   1  10     2100.59     2278.50     11.04 o
   0   1  10     3390.05     3591.06     15.82 o
   1   1  10     2109.93     2273.74     12.45 o
   2   1  10      514.86      566.67      8.20 o
   3   1  10      180.05      190.74      2.62 o
   4   1  10      369.76      346.72      4.45 o
   5   1  10      186.96      165.57      3.39 o
   6   1  10      103.31       96.86      2.52 o
   7   1  10       20.51       21.88      1.53 o
   8   1  10      138.26      151.52      3.64 o
  -8   2  10        7.35        7.07      1.07 o
  -7   2  10       71.13       76.19      2.71 o
  -6   2  10      476.85      459.39      6.68 o
  -5   2  10      628.81      619.36      7.97 o
  -4   2  10     1539.05     1381.82     10.80 o
  -3   2  10      523.18      546.78      8.02 o
  -2   2  10       23.79       18.70      0.73 o
  -1   2  10      248.32      233.00      1.86 o
   0   2  10     3883.22     4103.89     17.53 o
   1   2  10      241.63      225.78      2.30 o
   2   2  10       20.32       15.30      0.94 o
   3   2  10      528.18      553.23      6.04 o
   4   2  10     1524.82     1379.10     12.51 o
   5   2  10      636.28      637.52      6.83 o
   6   2  10      484.34      475.59      6.29 o
   7   2  10       73.02       79.94      2.46 o
   8   2  10        8.09        7.55      1.26 o
  -8   3  10       17.38       21.11      1.61 o
  -7   3  10       67.30       73.08      3.21 o
  -6   3  10       64.61       63.38      2.59 o
  -5   3  10      133.76      122.86      2.95 o
  -4   3  10      202.81      196.75      3.31 o
  -3   3  10      220.64      232.64      3.95 o
  -2   3  10      152.78      163.06      2.31 o
  -1   3  10      961.52     1021.66      5.40 o
   0   3  10        0.83        2.04      0.33 o
   1   3  10      946.17      987.78      5.64 o
   2   3  10      146.55      157.32      2.39 o
   3   3  10      214.11      233.12      2.96 o
   4   3  10      205.60      205.47      4.28 o
   5   3  10      127.97      121.06      2.90 o
   6   3  10       60.67       57.42      2.24 o
   7   3  10       66.42       68.87      2.42 o
   8   3  10       16.93       17.27      1.77 o
  -8   4  10       18.26       20.14      2.57 o
  -7   4  10       95.70       92.78      3.42 o
  -6   4  10       16.60       16.63      1.53 o
  -5   4  10      200.84      189.40      6.47 o
  -4   4  10      192.13      189.38      4.37 o
  -3   4  10      115.44      113.40      2.44 o
  -2   4  10      135.22      151.21      2.19 o
  -1   4  10     1930.61     1944.30      9.49 o
   0   4  10     1059.60      952.47      5.68 o
   1   4  10     1893.45     1947.89      9.24 o
   2   4  10      143.24      160.96      2.31 o
   3   4  10      119.72      115.02      2.54 o
   4   4  10      198.47      190.98      4.01 o
   5   4  10      198.33      190.80      5.43 o
   6   4  10       14.73       15.44      1.51 o
   7   4  10       92.59       91.80      3.12 o
   8   4  10       18.19       20.25      2.24 o
  -8   5  10       53.02       55.63      4.00 o
  -7   5  10      131.41      127.18      6.17 o
  -6   5  10      116.15      114.00      3.43 o
  -5   5  10       28.58       28.44      2.79 o
  -4   5  10      167.01      176.94      3.95 o
  -3   5  10      629.17      637.21      6.03 o
  -2   5  10     1415.47     1404.93      9.33 o
  -1   5  10     1064.39     1091.63      6.14 o
   0   5  10       51.38       48.16      1.15 o
   1   5  10     1077.10     1103.60      7.09 o
   2   5  10     1419.06     1433.69      8.32 o
   3   5  10      632.68      646.94      7.63 o
   4   5  10      162.43      167.90      5.45 o
   5   5  10       25.86       23.20      3.59 o
   6   5  10      118.91      114.98      3.68 o
   7   5  10      134.62      141.36      3.82 o
   8   5  10       51.69       53.74      3.81 o
  -8   6  10      108.67      125.64      5.75 o
  -7   6  10       90.02       97.87      3.45 o
  -6   6  10      109.94      110.84      5.87 o
  -5   6  10      203.25      194.63      5.06 o
  -4   6  10       22.69       19.59      2.19 o
  -3   6  10      610.83      607.44      5.74 o
  -2   6  10      956.74      908.44      6.83 o
  -1   6  10      613.67      589.75      4.40 o
   0   6  10      305.01      293.45      3.35 o
   1   6  10      607.19      587.73      4.52 o
   2   6  10      962.52      929.38      7.19 o
   3   6  10      620.64      619.86      6.47 o
   4   6  10       20.04       25.39      2.94 o
   5   6  10      198.21      191.36      4.58 o
   6   6  10      113.19      108.80      3.83 o
   7   6  10       92.20       96.66      3.66 o
   8   6  10      107.07      117.11      4.21 o
  -7   7  10      111.17      124.06      4.38 o
  -6   7  10      253.47      259.04      5.81 o
  -5   7  10      234.72      246.16      7.08 o
  -4   7  10      105.67      111.84      3.71 o
  -3   7  10      156.00      148.63      3.14 o
  -2   7  10      360.71      344.67      3.74 o
  -1   7  10      447.48      436.20      4.14 o
   0   7  10      181.12      169.75      2.46 o
   1   7  10      441.63      429.46      4.18 o
   2   7  10      375.67      368.78      4.19 o
   3   7  10      156.74      151.28      3.46 o
   4   7  10      101.81      108.25      3.62 o
   5   7  10      233.38      238.01      6.49 o
   6   7  10      255.25      261.46      6.27 o
   7   7  10      108.27      117.21      4.23 o
  -7   8  10        2.49        2.94      1.52 o
  -6   8  10        9.68        9.31      2.01 o
  -5   8  10      107.02      109.08      4.77 o
  -4   8  10       87.09       87.97      4.21 o
  -3   8  10       16.37       18.50      1.28 o
  -2   8  10      248.18      231.76      3.26 o
  -1   8  10      785.23      723.79      6.36 o
   0   8  10      936.75      868.22      7.25 o
   1   8  10      795.84      745.91      6.33 o
   2   8  10      244.06      234.26      3.76 o
   3   8  10       14.62       19.13      1.46 o
   4   8  10       88.90       96.69      3.19 o
   5   8  10      109.36      110.37      4.75 o
   6   8  10        8.56        9.65      1.77 o
   7   8  10        3.27        3.04      1.63 o
  -7   9  10       36.93       37.72      3.58 o
  -6   9  10       18.83       22.03      2.86 o
  -5   9  10       55.51       50.82      4.06 o
  -4   9  10      167.88      171.28      4.32 o
  -3   9  10      144.18      140.13      5.17 o
  -2   9  10      389.80      368.77      4.47 o
  -1   9  10       38.97       38.74      1.52 o
   0   9  10        3.48        3.82      0.81 o
   1   9  10       45.22       43.10      1.77 o
   2   9  10      376.27      361.56      5.78 o
   3   9  10      147.80      150.15      5.53 o
   4   9  10      177.00      180.68      5.45 o
   5   9  10       53.91       62.47      4.19 o
   6   9  10       17.12       16.09      2.59 o
   7   9  10       36.82       34.41      3.46 o
  -6  10  10       18.57       17.96      2.86 o
  -5  10  10      119.10      114.35      5.45 o
  -4  10  10       17.82       17.91      1.90 o
  -3  10  10       35.77       40.07      2.31 o
  -2  10  10       19.40       32.80     12.69 o
  -1  10  10      208.26      206.10      3.72 o
   0  10  10       52.78       49.06      2.04 o
   1  10  10      205.05      202.29      4.48 o
   2  10  10       18.54       25.98      4.54 o
   3  10  10       37.27       41.59      2.53 o
   4  10  10       18.71       21.80      2.44 o
   5  10  10      115.08      116.06      5.43 o
   6  10  10       18.37       17.93      2.90 o
  -6  11  10       68.97       61.59      4.90 o
  -5  11  10      107.96      110.09      5.71 o
  -4  11  10      172.70      179.88      5.29 o
  -3  11  10      236.09      246.40      6.63 o
  -2  11  10      180.54      186.12      4.98 o
  -1  11  10      168.33      161.00      7.97 o
   0  11  10      192.21      191.35      4.45 o
   1  11  10      163.98      164.21      4.75 o
   2  11  10      175.43      175.11      5.14 o
   3  11  10      233.83      240.90      5.84 o
   4  11  10      171.55      172.49      5.28 o
   5  11  10      110.85      115.63      5.78 o
   6  11  10       70.45       71.74      5.14 o
  -5  12  10       19.86       14.01      3.02 o
  -4  12  10       94.54       98.58      7.24 o
  -3  12  10        7.90        9.42      1.68 o
  -2  12  10      210.98      211.99      7.79 o
  -1  12  10      154.27      150.77      4.23 o
   0  12  10      107.77      108.55      3.48 o
   1  12  10      154.08      146.47      9.46 o
   2  12  10      210.97      211.73     11.82 o
   3  12  10        7.89        7.93      2.80 o
   4  12  10       94.72       90.84      5.58 o
   5  12  10       20.22       22.28      3.40 o
  -4  13  10      211.35      222.15      8.41 o
  -3  13  10      211.43      210.09      9.10 o
  -2  13  10      113.25      108.39      5.58 o
  -1  13  10      240.03      254.81      5.74 o
   0  13  10       30.19       35.23      2.58 o
   1  13  10      242.98      253.85      6.97 o
   2  13  10      109.82      119.79      8.12 o
   3  13  10      213.85      216.43      9.23 o
   4  13  10      207.93      208.49      8.43 o
  -2  14  10       43.81       33.24      3.79 o
  -1  14  10       27.92       24.69      2.49 o
   0  14  10       19.68       19.09      2.71 o
   1  14  10       29.15       31.76      2.75 o
   2  14  10       42.00       49.34      4.98 o
   3  14  10      224.75      202.14     16.31 o
  -2  15  10      223.05      214.09      7.92 o
  -1  15  10       79.46       74.14      5.19 o
   0  15  10       98.73       96.83      7.56 o
   1  15  10       75.78       75.42     11.83 o
   2  15  10      226.17      229.69      8.40 o
   1   0  11     1578.78     1718.64      9.45 o
   2   0  11        0.06        0.35      0.29 o
   3   0  11        6.09        3.63      0.46 o
   4   0  11       11.04       19.50      1.38 o
   5   0  11      320.02      282.22      5.02 o
   6   0  11       18.56       16.39      1.38 o
   7   0  11        2.54        1.36      0.75 o
   8   0  11       29.14       29.69      2.02 o
  -8   1  11        9.95        9.46      1.09 o
  -7   1  11      106.70      106.87      3.65 o
  -6   1  11       84.00       83.11      2.74 o
  -5   1  11       78.91       86.77      2.78 o
  -4   1  11      307.34      293.45      5.31 o
  -3   1  11      241.95      218.44      4.91 o
  -2   1  11      457.08      447.79      3.94 o
  -1   1  11      345.78      357.57      2.69 o
   0   1  11     1362.30     1330.66      6.89 o
   1   1  11      342.17      357.12      2.85 o
   2   1  11      483.96      474.10      6.24 o
   3   1  11      240.17      218.58      3.58 o
   4   1  11      313.52      304.00      4.63 o
   5   1  11       79.97       88.10      2.21 o
   6   1  11       89.67       87.14      2.51 o
   7   1  11      106.31      107.56      2.90 o
   8   1  11        8.74        7.86      1.28 o
  -8   2  11       47.13       50.39      2.08 o
  -7   2  11      116.50      122.35      4.13 o
  -6   2  11       11.66       12.22      1.44 o
  -5   2  11        7.34        7.35      1.13 o
  -4   2  11      872.75      861.47      8.33 o
  -3   2  11      390.05      408.68      5.53 o
  -2   2  11      706.28      713.09      5.43 o
  -1   2  11     1741.84     1852.61      8.69 o
   0   2  11      208.73      244.34      2.25 o
   1   2  11     1747.26     1855.47     10.12 o
   2   2  11      699.67      715.18      6.40 o
   3   2  11      390.24      398.31      4.11 o
   4   2  11      879.41      841.39     21.98 o
   5   2  11        7.69        9.49      1.12 o
   6   2  11        9.28       10.31      1.33 o
   7   2  11      114.73      115.38      3.08 o
   8   2  11       46.24       46.88      2.33 o
  -8   3  11       10.75       13.71      1.57 o
  -7   3  11      169.65      177.72      4.56 o
  -6   3  11      273.34      259.93      5.68 o
  -5   3  11      122.19      108.96      3.24 o
  -4   3  11      930.10      890.82      8.79 o
  -3   3  11       78.73       69.63      1.95 o
  -2   3  11     1317.63     1285.97     11.96 o
  -1   3  11      281.07      291.76      2.30 o
   0   3  11      570.23      560.80      3.86 o
   1   3  11      283.17      294.37      2.61 o
   2   3  11     1324.71     1314.13      9.35 o
   3   3  11       76.53       72.82      1.92 o
   4   3  11      933.79      883.70     11.99 o
   5   3  11      123.47      115.59      3.30 o
   6   3  11      273.43      272.47      4.91 o
   7   3  11      168.60      179.21      3.97 o
   8   3  11       11.25       14.52      1.88 o
  -8   4  11      122.28      132.11      5.37 o
  -7   4  11       24.12       27.37      2.31 o
  -6   4  11      268.49      262.48      4.92 o
  -5   4  11       77.67       78.42      2.94 o
  -4   4  11       26.13       28.32      3.36 o
  -3   4  11      569.78      581.80      6.41 o
  -2   4  11     1249.89     1242.03      8.33 o
  -1   4  11      436.51      450.50      2.98 o
   0   4  11        6.38        7.40      0.53 o
   1   4  11      421.34      436.55      3.23 o
   2   4  11     1236.32     1233.57      7.97 o
   3   4  11      556.61      576.69      6.45 o
   4   4  11       27.40       33.22      1.89 o
   5   4  11       79.70       82.87      4.42 o
   6   4  11      267.18      265.87      5.45 o
   7   4  11       23.44       25.66      1.94 o
   8   4  11      118.11      127.97      5.35 o
  -8   5  11       34.94       29.45      3.35 o
  -7   5  11       91.08       95.48      3.71 o
  -6   5  11      261.35      256.40      6.35 o
  -5   5  11       41.45       42.97      2.97 o
  -4   5  11      544.64      525.14      8.68 o
  -3   5  11      605.67      601.82      5.92 o
  -2   5  11      954.77      899.77      7.14 o
  -1   5  11      131.75      131.77      1.65 o
   0   5  11      614.92      648.63      5.00 o
   1   5  11      131.34      133.06      1.70 o
   2   5  11      957.65      902.09      6.40 o
   3   5  11      612.71      605.83      6.98 o
   4   5  11      554.75      545.96      8.55 o
   5   5  11       39.42       41.54      2.52 o
   6   5  11      252.44      248.00      5.56 o
   7   5  11       94.64       99.51      3.33 o
   8   5  11       34.37       34.02      2.53 o
  -8   6  11      140.07      153.58      6.45 o
  -7   6  11       98.79       96.66      3.45 o
  -6   6  11      139.43      140.07      4.42 o
  -5   6  11      117.86      119.61      4.48 o
  -4   6  11       12.27       12.37      1.46 o
  -3   6  11      162.67      178.82      2.87 o
  -2   6  11      600.45      592.26      5.00 o
  -1   6  11      848.11      844.79      5.99 o
   0   6  11      344.47      327.29      3.38 o
   1   6  11      870.67      864.09      5.90 o
   2   6  11      606.16      601.43      5.28 o
   3   6  11      151.53      161.76      3.25 o
   4   6  11       14.11       17.17      2.25 o
   5   6  11      122.87      129.06      4.09 o
   6   6  11      136.06      137.86      4.90 o
   7   6  11      101.07      103.92      3.84 o
   8   6  11      144.70      147.46      4.84 o
  -7   7  11       34.49       34.61      3.19 o
  -6   7  11      221.59      235.41      5.61 o
  -5   7  11      166.55      162.14      6.28 o
  -4   7  11      209.15      216.55      7.98 o
  -3   7  11      449.10      447.94      4.96 o
  -2   7  11      115.77      118.85      2.22 o
  -1   7  11       54.59       57.22      1.44 o
   0   7  11       99.01       71.01      1.68 o
   1   7  11       55.36       59.18      1.45 o
   2   7  11      119.08      120.87      2.65 o
   3   7  11      442.75      425.72      5.88 o
   4   7  11      202.16      210.40      4.25 o
   5   7  11      166.61      168.03      5.55 o
   6   7  11      227.59      233.62      6.02 o
   7   7  11       31.82       30.77      2.64 o
  -7   8  11       49.91       49.99      3.92 o
  -6   8  11       51.56       47.88      3.83 o
  -5   8  11      146.19      146.73      5.09 o
  -4   8  11      138.03      132.06      3.91 o
  -3   8  11       90.07       95.41      3.15 o
  -2   8  11      197.06      182.87      2.89 o
  -1   8  11      942.79      912.47      7.43 o
   0   8  11       71.55       82.02      2.04 o
   1   8  11      928.49      903.53      8.30 o
   2   8  11      196.75      186.85      3.36 o
   3   8  11       92.53       95.76      3.27 o
   4   8  11      139.95      138.91      4.02 o
   5   8  11      142.91      134.85      4.83 o
   6   8  11       49.84       51.19      3.39 o
   7   8  11       48.74       55.45      3.94 o
  -7   9  11       30.94       30.61      3.34 o
  -6   9  11       17.65       16.65      2.71 o
  -5   9  11      155.71      156.29      6.04 o
  -4   9  11       13.39       15.25      1.76 o
  -3   9  11        2.14        4.85      2.06 o
  -2   9  11      272.95      250.57      4.07 o
  -1   9  11       69.06       69.87      1.95 o
   0   9  11      507.52      512.55      6.31 o
   1   9  11       68.22       68.78      2.05 o
   2   9  11      266.51      250.19      5.00 o
   3   9  11        2.86        5.02      1.59 o
   4   9  11       12.30       11.17      1.94 o
   5   9  11      159.11      162.95      6.16 o
   6   9  11       18.02       15.63      2.62 o
   7   9  11       31.80       29.93      3.33 o
  -6  10  11       38.34       41.50      4.02 o
  -5  10  11        1.50        1.31      1.57 o
  -4  10  11       20.42       22.57      2.40 o
  -3  10  11      138.16      141.10      4.56 o
  -2  10  11       15.34       14.55      2.81 o
  -1  10  11      610.03      608.65      6.88 o
   0  10  11       42.01       48.53      2.10 o
   1  10  11      602.79      585.98      8.88 o
   2  10  11       15.13       23.01      3.16 o
   3  10  11      143.38      152.78      6.56 o
   4  10  11       21.24       24.13      2.90 o
   5  10  11        0.70       -0.33      1.59 o
   6  10  11       37.59       37.32      4.58 o
  -6  11  11        2.37       -0.28      1.83 o
  -5  11  11       55.56       53.49      4.68 o
  -4  11  11       39.00       42.26      3.87 o
  -3  11  11      147.61      151.41      4.98 o
  -2  11  11       33.01       33.75      2.62 o
  -1  11  11        9.41        9.59      1.69 o
   0  11  11       22.95       26.04      2.03 o
   1  11  11        8.88       18.66      4.29 o
   2  11  11       32.15       43.00      8.19 o
   3  11  11      147.10      143.47     10.01 o
   4  11  11       38.57       34.80      3.05 o
   5  11  11       57.52       51.13      4.63 o
   6  11  11        2.19        3.42      2.07 o
  -5  12  11      371.92      376.60     10.81 o
  -4  12  11       83.26      102.53     11.09 o
  -3  12  11      358.20      373.63      7.71 o
  -2  12  11       14.19        9.76      2.97 o
  -1  12  11      217.04      221.05      5.19 o
   0  12  11       20.21       20.62      2.49 o
   1  12  11      220.65      225.60      5.86 o
   2  12  11       14.79       16.14      3.04 o
   3  12  11      362.16      347.05     13.79 o
   4  12  11       82.47       87.85      5.52 o
   5  12  11      369.93      376.61     12.53 o
  -4  13  11       25.68       24.12      3.57 o
  -3  13  11       58.34       43.42      5.83 o
  -2  13  11       10.77        5.20      3.31 o
  -1  13  11      110.70      114.72      4.57 o
   0  13  11      125.95      130.03      4.43 o
   1  13  11      109.89      128.56      9.20 o
   2  13  11       10.02       12.67      2.77 o
   3  13  11       56.32       47.29      6.91 o
   4  13  11       25.55       25.00      3.72 o
  -2  14  11       57.49       52.86      4.25 o
  -1  14  11       38.59       35.90      2.78 o
   0  14  11        1.45        4.44      1.69 o
   1  14  11       40.53       45.81      4.62 o
   2  14  11       58.73       53.70      5.76 o
  -1  15  11       34.41       34.86      4.15 o
   0  15  11       89.34       89.57      4.68 o
   1  15  11       34.63       30.55      4.69 o
   0   0  12     2867.81     2938.23     25.29 o
   1   0  12        1.88        2.97      0.37 o
   2   0  12      259.66      234.60      2.57 o
   3   0  12      863.11      832.01      8.76 o
   4   0  12        0.34        0.30      0.64 o
   5   0  12      322.97      319.16      5.11 o
   6   0  12       61.57       65.69      2.30 o
   7   0  12        0.09        0.03      0.73 o
   8   0  12        2.90        3.28      0.93 o
  -8   1  12        3.88        1.21      0.87 o
  -7   1  12       80.67       83.93      2.64 o
  -6   1  12       25.89       30.22      2.03 o
  -5   1  12       27.76       21.57      1.75 o
  -4   1  12       39.62       40.88      1.90 o
  -3   1  12       27.02       31.14      1.97 o
  -2   1  12      175.43      168.88      2.78 o
  -1   1  12      488.59      486.61      3.27 o
   0   1  12     1310.13     1423.01      7.40 o
   1   1  12      493.08      486.86      3.43 o
   2   1  12      177.71      174.21      2.26 o
   3   1  12       25.28       29.19      1.38 o
   4   1  12       38.14       36.87      2.09 o
   5   1  12       26.48       24.14      1.47 o
   6   1  12       25.45       27.27      1.89 o
   7   1  12       76.90       78.77      2.63 o
   8   1  12        4.61        3.08      0.91 o
  -8   2  12        0.07       -0.08      0.80 o
  -7   2  12       93.58       99.37      3.13 o
  -6   2  12      113.54      112.84      3.38 o
  -5   2  12      497.54      494.99      6.79 o
  -4   2  12       79.19       81.08      2.61 o
  -3   2  12      991.83      961.30     10.32 o
  -2   2  12      256.62      263.96      3.42 o
  -1   2  12      284.90      288.31      2.24 o
   0   2  12      731.03      771.22      4.86 o
   1   2  12      273.44      281.48      2.58 o
   2   2  12      255.05      267.55      2.95 o
   3   2  12      983.77      946.41      8.39 o
   4   2  12       74.34       75.77      2.98 o
   5   2  12      499.40      488.48      6.85 o
   6   2  12      111.60      107.92      3.08 o
   7   2  12       97.10      102.73      3.05 o
   8   2  12        0.06        0.01      1.08 o
  -8   3  12       84.51       95.44      3.63 o
  -7   3  12       59.42       62.80      2.90 o
  -6   3  12       78.99       77.42      3.21 o
  -5   3  12      226.91      217.76      3.99 o
  -4   3  12       20.10       19.17      1.90 o
  -3   3  12      389.77      370.18      4.06 o
  -2   3  12      356.48      337.09      3.50 o
  -1   3  12     1085.71     1078.17      5.50 o
   0   3  12      918.36      927.09      5.57 o
   1   3  12     1094.83     1074.67      5.98 o
   2   3  12      353.53      337.86      3.54 o
   3   3  12      384.24      374.70      6.47 o
   4   3  12       17.97       26.35      2.57 o
   5   3  12      232.64      222.24      7.12 o
   6   3  12       76.69       74.77      2.70 o
   7   3  12       57.25       58.31      2.61 o
   8   3  12       86.35       99.16      3.87 o
  -8   4  12        4.97        4.52      1.86 o
  -7   4  12      124.33      121.89      4.47 o
  -6   4  12      107.02      114.80      5.67 o
  -5   4  12       37.73       36.01      2.96 o
  -4   4  12      289.50      283.23      6.03 o
  -3   4  12     1561.77     1503.80     10.76 o
  -2   4  12      275.66      238.38      3.12 o
  -1   4  12      980.46      959.36      5.31 o
   0   4  12     1105.26     1123.32      6.40 o
   1   4  12      965.51      952.21      5.68 o
   2   4  12      283.73      247.42      2.79 o
   3   4  12     1558.37     1491.84     13.16 o
   4   4  12      287.61      284.84      5.19 o
   5   4  12       33.92       30.75      2.77 o
   6   4  12      109.01      117.78      3.73 o
   7   4  12      124.60      127.65      3.65 o
   8   4  12        4.93        5.45      1.42 o
  -8   5  12        5.23        2.70      1.81 o
  -7   5  12       28.48       32.22      2.66 o
  -6   5  12        1.89        2.12      1.12 o
  -5   5  12      370.34      374.44     11.95 o
  -4   5  12        1.13        0.83      0.92 o
  -3   5  12      961.62      982.19      8.50 o
  -2   5  12      383.48      364.94      3.96 o
  -1   5  12       46.08       46.14      0.97 o
   0   5  12     2575.29     2520.73     12.82 o
   1   5  12       47.92       46.54      1.13 o
   2   5  12      375.66      360.22      3.62 o
   3   5  12      954.61      952.17      8.92 o
   4   5  12        1.77        1.70      1.90 o
   5   5  12      363.37      357.16      6.29 o
   6   5  12        1.99        1.04      1.04 o
   7   5  12       27.56       30.61      2.46 o
   8   5  12        4.91        4.05      1.47 o
  -8   6  12      103.95      107.45      6.74 o
  -7   6  12       24.21       25.92      2.44 o
  -6   6  12       65.27       68.84      3.30 o
  -5   6  12       43.48       41.47      3.36 o
  -4   6  12      254.22      256.38      5.11 o
  -3   6  12      682.40      638.03      6.01 o
  -2   6  12     1381.61     1310.80      8.73 o
  -1   6  12      244.41      231.95      2.66 o
   0   6  12      235.34      218.16      2.75 o
   1   6  12      250.04      235.69      2.71 o
   2   6  12     1395.88     1318.22      8.83 o
   3   6  12      703.51      631.22      9.61 o
   4   6  12      257.92      253.17     11.39 o
   5   6  12       43.74       44.02      4.58 o
   6   6  12       64.06       68.86      4.00 o
   7   6  12       26.05       27.01      2.44 o
   8   6  12      107.47      112.64      5.71 o
  -7   7  12       28.95       30.74      3.07 o
  -6   7  12      213.07      212.60      6.51 o
  -5   7  12       89.41       95.51      4.84 o
  -4   7  12      215.03      211.22      5.90 o
  -3   7  12      193.79      192.97      3.17 o
  -2   7  12      502.51      480.95      4.68 o
  -1   7  12      112.81      109.77      1.93 o
   0   7  12      754.28      760.38      6.54 o
   1   7  12      109.08      105.87      2.16 o
   2   7  12      512.27      492.83      5.40 o
   3   7  12      201.34      199.07      3.68 o
   4   7  12      215.90      214.49      4.92 o
   5   7  12       88.44       90.82      5.38 o
   6   7  12      209.90      205.99      5.72 o
   7   7  12       30.90       25.76      3.26 o
  -7   8  12       48.17       58.33      4.89 o
  -6   8  12      177.08      172.55      6.19 o
  -5   8  12        7.63        8.49      1.99 o
  -4   8  12       71.31       76.68      4.18 o
  -3   8  12       65.95       71.90      4.68 o
  -2   8  12       22.56       25.25      1.37 o
  -1   8  12      272.52      245.98      3.35 o
   0   8  12      130.96      121.33      2.66 o
   1   8  12      268.92      246.02      3.76 o
   2   8  12       21.56       23.15      1.51 o
   3   8  12       62.94       62.71      2.38 o
   4   8  12       70.62       73.53      3.08 o
   5   8  12        8.30       10.34      1.87 o
   6   8  12      176.38      171.84      6.14 o
   7   8  12       46.32       42.33      3.71 o
  -7   9  12       72.12       71.36      4.63 o
  -6   9  12       49.54       46.20      4.04 o
  -5   9  12       19.50       12.42      2.10 o
  -4   9  12      145.15      146.99      4.34 o
  -3   9  12       12.62       16.44      1.84 o
  -2   9  12      300.73      314.64      5.48 o
  -1   9  12      365.09      367.29      4.66 o
   0   9  12      472.27      492.01      6.25 o
   1   9  12      360.05      368.35      6.12 o
   2   9  12      292.04      296.08      5.57 o
   3   9  12       10.65       11.83      1.32 o
   4   9  12      142.75      151.33      4.85 o
   5   9  12       20.98       18.74      2.47 o
   6   9  12       48.81       43.57      3.88 o
   7   9  12       73.59       67.65      4.47 o
  -6  10  12       51.61       46.69      4.29 o
  -5  10  12       23.49       22.56      3.06 o
  -4  10  12       77.07       80.08      3.72 o
  -3  10  12       51.02       56.40      3.24 o
  -2  10  12        8.22       13.02      2.05 o
  -1  10  12       41.56       47.58      2.57 o
   0  10  12        4.36        5.97      0.99 o
   1  10  12       40.36       49.93      2.44 o
   2  10  12        8.21       17.10      4.30 o
   3  10  12       52.34       59.04      2.55 o
   4  10  12       77.96       79.21      4.13 o
   5  10  12       24.57       23.35      3.08 o
   6  10  12       51.99       46.92      4.24 o
  -6  11  12       84.86       79.62      5.49 o
  -5  11  12       66.03       71.10      5.40 o
  -4  11  12      346.28      360.81      8.26 o
  -3  11  12       20.40       20.34      2.32 o
  -2  11  12       76.44       78.13      3.99 o
  -1  11  12      113.35      120.11      4.13 o
   0  11  12      770.66      783.51     10.29 o
   1  11  12      107.36      116.32      5.27 o
   2  11  12       73.61       80.12      4.05 o
   3  11  12       19.49       17.34      2.66 o
   4  11  12      351.59      374.41     10.42 o
   5  11  12       68.70       68.74      5.07 o
   6  11  12       87.93       83.95      5.51 o
  -5  12  12       83.81       88.40      5.69 o
  -4  12  12       66.45       67.94      5.55 o
  -3  12  12      125.73      137.20      5.24 o
  -2  12  12      104.70       85.25     26.55 o
  -1  12  12       77.97       80.12      3.48 o
   0  12  12        0.39        0.56      1.04 o
   1  12  12       77.70       87.88      3.99 o
   2  12  12      103.05      119.29     13.48 o
   3  12  12      126.84      129.86      5.74 o
   4  12  12       65.39       73.28     10.96 o
   5  12  12       81.35       81.11      6.80 o
  -4  13  12      118.07      113.41      6.26 o
  -3  13  12       96.40       85.52      7.35 o
  -2  13  12      177.82      186.96      7.43 o
  -1  13  12       91.46       89.67      4.10 o
   0  13  12        2.21        1.78      1.18 o
   1  13  12       87.73       95.83      4.26 o
   2  13  12      178.76      208.34      7.84 o
   3  13  12       95.38       85.31      5.29 o
   4  13  12      111.91      111.68      6.39 o
  -2  14  12      136.73      135.94      7.42 o
  -1  14  12       60.08       63.65      3.37 o
   0  14  12       13.97       11.22      2.27 o
   1  14  12       58.21       58.42      5.00 o
   2  14  12      134.68      159.95     11.24 o
  -1  15  12      146.32      148.26     10.27 o
   0  15  12       57.46       54.86      3.91 o
   1  15  12      142.64      142.57      6.43 o
   1   0  13       91.20       89.22      1.29 o
   2   0  13     1454.22     1488.77     10.09 o
   3   0  13      160.07      129.53      2.44 o
   4   0  13      108.22      107.38      3.36 o
   5   0  13      297.30      267.16      5.53 o
   6   0  13       34.79       40.92      2.55 o
   7   0  13       40.13       45.56      2.06 o
   8   0  13        8.96        9.78      1.39 o
  -8   1  13        2.23        1.32      0.97 o
  -7   1  13       20.30       19.75      1.68 o
  -6   1  13        6.29        5.77      1.09 o
  -5   1  13      623.70      598.04      8.17 o
  -4   1  13      696.02      653.90     10.46 o
  -3   1  13      320.86      309.99      4.82 o
  -2   1  13      141.45      142.79      3.00 o
  -1   1  13     2507.54     2532.16     13.33 o
   0   1  13      911.42      923.45      5.44 o
   1   1  13     2504.84     2528.86     12.15 o
   2   1  13      146.22      147.36      2.11 o
   3   1  13      326.08      310.32      4.05 o
   4   1  13      695.40      654.20     11.90 o
   5   1  13      624.61      601.24      7.40 o
   6   1  13        6.70        6.53      1.07 o
   7   1  13       21.29       20.95      1.75 o
   8   1  13        2.37        0.76      0.94 o
  -8   2  13       93.68       95.27      3.67 o
  -7   2  13      357.86      372.97      6.34 o
  -6   2  13        6.17        3.95      1.25 o
  -5   2  13      231.66      229.18      4.83 o
  -4   2  13      115.52      101.38      4.51 o
  -3   2  13      349.69      341.11      4.13 o
  -2   2  13      429.66      421.13      4.11 o
  -1   2  13      332.30      355.27      2.57 o
   0   2  13      689.26      715.41      4.71 o
   1   2  13      329.18      351.23      2.95 o
   2   2  13      435.24      442.06      4.11 o
   3   2  13      358.97      349.19      4.54 o
   4   2  13      119.07      108.14      3.22 o
   5   2  13      224.79      228.72      7.34 o
   6   2  13        6.80        4.13      1.06 o
   7   2  13      364.29      372.25      6.10 o
   8   2  13       92.84       99.91      3.50 o
  -8   3  13      146.45      152.03      4.66 o
  -7   3  13       97.77      100.51      3.67 o
  -6   3  13        7.82        4.40      1.79 o
  -5   3  13      102.44      102.65      4.06 o
  -4   3  13       55.96       56.13      3.58 o
  -3   3  13      606.24      570.39      5.20 o
  -2   3  13     1049.99     1014.17      6.71 o
  -1   3  13      222.08      207.01      1.97 o
   0   3  13       47.53       55.95      1.14 o
   1   3  13      241.90      229.15      2.30 o
   2   3  13     1042.54     1018.02      6.88 o
   3   3  13      627.18      592.14      6.53 o
   4   3  13       54.58       51.80      3.46 o
   5   3  13       94.16       89.28      5.32 o
   6   3  13        7.44        7.65      1.39 o
   7   3  13      100.25       98.00      3.18 o
   8   3  13      144.08      151.18      5.11 o
  -8   4  13        1.70        2.37      1.60 o
  -7   4  13       97.07      101.54      4.23 o
  -6   4  13       30.12       28.92      2.40 o
  -5   4  13       91.59       99.40      5.28 o
  -4   4  13      190.32      182.48      4.09 o
  -3   4  13     1534.31     1492.32     12.69 o
  -2   4  13      543.04      544.14      4.94 o
  -1   4  13       21.69       23.97      0.78 o
   0   4  13     1304.67     1330.94      7.58 o
   1   4  13       21.18       25.67      0.95 o
   2   4  13      532.59      542.80      4.67 o
   3   4  13     1513.27     1461.13     11.72 o
   4   4  13      188.65      186.97      6.02 o
   5   4  13       95.20       96.90      4.30 o
   6   4  13       29.16       27.31      2.29 o
   7   4  13       91.99       91.98      3.22 o
   8   4  13        1.61       -0.05      1.18 o
  -8   5  13      134.93      132.93      5.86 o
  -7   5  13       53.47       58.06      3.18 o
  -6   5  13       16.90       16.84      1.91 o
  -5   5  13      362.56      362.44     12.76 o
  -4   5  13       66.65       72.91      4.02 o
  -3   5  13      300.75      279.53      3.58 o
  -2   5  13     1765.97     1729.95     11.26 o
  -1   5  13      676.18      624.53      4.42 o
   0   5  13      138.98      141.78      2.10 o
   1   5  13      694.69      648.24      4.82 o
   2   5  13     1784.32     1780.67     12.43 o
   3   5  13      311.84      282.63      4.62 o
   4   5  13       68.29       70.78      3.64 o
   5   5  13      357.07      343.28      6.79 o
   6   5  13       17.42       13.62      2.57 o
   7   5  13       53.24       53.25      2.93 o
   8   5  13      139.33      146.70      4.88 o
  -7   6  13      180.21      173.91      8.49 o
  -6   6  13       57.53       59.63      3.10 o
  -5   6  13       44.58       43.54      3.61 o
  -4   6  13      593.04      590.38      9.82 o
  -3   6  13      228.19      222.75      3.32 o
  -2   6  13      708.65      721.58      6.34 o
  -1   6  13      606.39      601.25      4.75 o
   0   6  13        7.31        4.76      0.60 o
   1   6  13      610.53      606.67      5.22 o
   2   6  13      692.21      710.18      6.14 o
   3   6  13      232.94      228.10      4.28 o
   4   6  13      596.79      610.45      9.51 o
   5   6  13       41.40       38.29      2.97 o
   6   6  13       55.75       51.59      2.96 o
   7   6  13      185.29      185.72      5.30 o
  -7   7  13       31.91       32.35      3.18 o
  -6   7  13      139.29      143.98      5.48 o
  -5   7  13       86.19       82.40      4.17 o
  -4   7  13      107.96      103.27      3.74 o
  -3   7  13      282.47      281.00      4.01 o
  -2   7  13       57.30       57.96      1.97 o
  -1   7  13     1150.48     1066.14      7.61 o
   0   7  13       37.74       44.37      1.60 o
   1   7  13     1144.43     1071.39      7.88 o
   2   7  13       57.77       58.05      1.83 o
   3   7  13      288.04      286.99      5.02 o
   4   7  13      106.28      104.00      3.05 o
   5   7  13       81.67       72.33      3.93 o
   6   7  13      137.94      141.36      4.86 o
   7   7  13       31.55       31.55      3.13 o
  -7   8  13       79.20       77.84      4.42 o
  -6   8  13       17.46       15.66      2.54 o
  -5   8  13      133.45      143.15      6.84 o
  -4   8  13       59.73       60.39      2.47 o
  -3   8  13      160.44      174.67      4.86 o
  -2   8  13      184.36      187.82      3.60 o
  -1   8  13       84.61       85.80      1.98 o
   0   8  13      303.75      321.26      4.50 o
   1   8  13       84.20       88.23      2.25 o
   2   8  13      177.54      184.27      3.40 o
   3   8  13      158.92      172.48      3.47 o
   4   8  13       63.40       66.40      3.28 o
   5   8  13      129.74      126.77      5.34 o
   6   8  13       17.49       18.84      2.74 o
   7   8  13       79.93       75.89      4.31 o
  -6   9  13       43.39       36.53      3.67 o
  -5   9  13       47.30       50.90      3.97 o
  -4   9  13       64.65       67.73      3.01 o
  -3   9  13        3.65        4.46      1.20 o
  -2   9  13       71.36       69.31      2.87 o
  -1   9  13      548.52      541.19      6.13 o
   0   9  13        2.18        1.85      0.74 o
   1   9  13      537.55      521.62      7.64 o
   2   9  13       69.26       71.28      3.25 o
   3   9  13        4.54        9.68      3.16 o
   4   9  13       67.85       68.47      4.51 o
   5   9  13       46.97       45.13      4.08 o
   6   9  13       43.87       39.80      3.80 o
  -6  10  13      279.96      278.08      8.75 o
  -5  10  13       25.35       24.00      3.12 o
  -4  10  13      454.72      467.32      9.09 o
  -3  10  13       66.39       75.73      6.87 o
  -2  10  13      389.75      377.45      7.28 o
  -1  10  13      139.32      149.81      4.03 o
   0  10  13      248.55      244.37      4.82 o
   1  10  13      136.83      141.36      5.30 o
   2  10  13      390.37      388.47      7.23 o
   3  10  13       68.51       68.75      2.96 o
   4  10  13      446.74      439.37      8.40 o
   5  10  13       26.46       24.23      3.22 o
   6  10  13      286.80      272.01      8.59 o
  -5  11  13       27.56       25.81      3.47 o
  -4  11  13      164.95      159.91      5.50 o
  -3  11  13       86.37       91.24      3.58 o
  -2  11  13       65.38       73.20      4.79 o
  -1  11  13       20.60       23.51      2.44 o
   0  11  13      224.36      236.83      5.31 o
   1  11  13       20.96       31.41      6.29 o
   2  11  13       63.93       69.30      3.84 o
   3  11  13       87.08       83.72      4.71 o
   4  11  13      169.22      174.19      8.13 o
   5  11  13       28.64       24.66      3.30 o
  -5  12  13        9.33        7.00      2.52 o
  -4  12  13       45.81       50.21      4.30 o
  -3  12  13       45.95       51.06      3.57 o
  -2  12  13      138.49      115.92     36.13 o
  -1  12  13       20.52       33.78      6.22 o
   0  12  13       77.69       78.90      3.35 o
   1  12  13       20.68       22.49      2.55 o
   2  12  13      136.77      141.60      7.10 o
   3  12  13       46.48       59.34      4.71 o
   4  12  13       48.27       56.19      3.96 o
   5  12  13       10.01        7.64      2.86 o
  -4  13  13       87.55       82.41      6.35 o
  -3  13  13       48.93       47.76      8.30 o
  -2  13  13      111.50      116.81      6.87 o
  -1  13  13      161.27      158.86      5.38 o
   0  13  13        3.02        3.42      1.21 o
   1  13  13      160.62      157.94      5.52 o
   2  13  13      108.72      121.32      5.83 o
   3  13  13       47.83       47.12      5.06 o
   4  13  13       87.77       75.87      5.76 o
  -2  14  13      433.24      440.45     11.84 o
  -1  14  13       18.65       18.34      2.64 o
   0  14  13      174.21      168.68      6.31 o
   1  14  13       18.89       21.16      2.47 o
   2  14  13      435.90      466.27     19.04 o
   3  14  13        9.26       23.83      4.46 o
   0  15  13       70.12       67.72      4.40 o
   0   0  14     3445.85     3624.08     24.29 o
   1   0  14     1694.05     1733.20      8.80 o
   2   0  14     1377.86     1412.34     10.68 o
   3   0  14        3.60        3.11      0.75 o
   4   0  14     1703.65     1529.61     18.58 o
   5   0  14       85.04       78.76      3.13 o
   6   0  14      386.76      380.57      5.60 o
   7   0  14       95.10       92.46      3.06 o
   8   0  14       57.37       65.15      3.08 o
  -8   1  14       56.48       61.62      3.04 o
  -7   1  14        6.88        7.14      1.27 o
  -6   1  14      145.75      141.65      3.94 o
  -5   1  14       47.42       37.70      2.45 o
  -4   1  14       86.73       77.10      3.92 o
  -3   1  14       44.98       38.99      1.62 o
  -2   1  14      270.60      280.41      3.60 o
  -1   1  14      965.36     1040.60      5.85 o
   0   1  14      175.79      164.40      1.97 o
   1   1  14      966.50     1039.49      6.17 o
   2   1  14      274.62      278.23      3.25 o
   3   1  14       43.59       36.68      1.75 o
   4   1  14       91.75       79.64      3.68 o
   5   1  14       46.12       39.97      2.62 o
   6   1  14      148.99      161.43      3.79 o
   7   1  14        6.61        5.41      1.21 o
   8   1  14       59.18       61.62      3.01 o
  -8   2  14       82.25       84.18      3.63 o
  -7   2  14        8.26        8.14      1.38 o
  -6   2  14       57.51       54.46      2.93 o
  -5   2  14       40.66       45.31      3.25 o
  -4   2  14      129.34      141.17      6.15 o
  -3   2  14       60.20       57.96      1.37 o
  -2   2  14      415.85      392.97      4.04 o
  -1   2  14       32.29       36.22      0.80 o
   0   2  14      976.49      942.09      5.98 o
   1   2  14       35.97       39.89      0.99 o
   2   2  14      397.76      376.73      3.88 o
   3   2  14       56.45       54.41      1.80 o
   4   2  14      135.62      152.75      3.71 o
   5   2  14       37.91       39.26      2.83 o
   6   2  14       62.23       64.14      2.60 o
   7   2  14        8.11       11.61      1.59 o
   8   2  14       84.57       88.74      3.55 o
  -8   3  14       79.16       87.18      3.78 o
  -7   3  14       42.57       41.04      2.81 o
  -6   3  14      270.00      278.51      5.85 o
  -5   3  14        0.29        0.56      1.94 o
  -4   3  14      677.19      678.57     15.43 o
  -3   3  14      897.38      888.97      7.08 o
  -2   3  14      462.63      465.36      4.30 o
  -1   3  14      541.42      587.51      3.81 o
   0   3  14       49.60       69.38      1.36 o
   1   3  14      550.00      593.92      4.35 o
   2   3  14      456.25      460.44      4.10 o
   3   3  14      886.49      880.69      8.11 o
   4   3  14      667.18      645.27     10.37 o
   5   3  14        0.50       -0.34      1.18 o
   6   3  14      263.27      271.63      5.85 o
   7   3  14       42.26       41.93      2.44 o
   8   3  14       79.69       93.39      3.73 o
  -8   4  14       41.59       46.79      3.89 o
  -7   4  14        0.73       -0.33      0.99 o
  -6   4  14      158.45      172.64      5.47 o
  -5   4  14      365.37      370.92     10.38 o
  -4   4  14      317.20      309.94      5.98 o
  -3   4  14      423.89      420.29      4.52 o
  -2   4  14      654.15      644.01      5.37 o
  -1   4  14      533.65      536.35      3.90 o
   0   4  14      128.39      108.52      1.76 o
   1   4  14      539.86      539.89      4.21 o
   2   4  14      668.16      657.00      5.40 o
   3   4  14      430.41      419.51      5.35 o
   4   4  14      306.58      296.86      6.87 o
   5   4  14      370.82      373.80      7.41 o
   6   4  14      161.74      163.48      4.64 o
   7   4  14        0.46        1.43      0.95 o
   8   4  14       40.07       46.97      3.06 o
  -8   5  14       20.61       19.29      3.02 o
  -7   5  14      137.06      122.49     18.43 o
  -6   5  14       76.41       74.26      3.40 o
  -5   5  14      244.48      240.21      6.47 o
  -4   5  14      214.20      212.38      7.88 o
  -3   5  14       40.56       45.27      1.81 o
  -2   5  14      107.42      112.71      2.10 o
  -1   5  14      276.60      288.64      3.10 o
   0   5  14      988.81     1016.78      6.67 o
   1   5  14      269.67      287.49      3.00 o
   2   5  14      103.04      112.51      2.16 o
   3   5  14       45.02       45.53      1.94 o
   4   5  14      217.85      216.17      8.63 o
   5   5  14      246.11      242.88      6.39 o
   6   5  14       71.39       65.60      4.17 o
   7   5  14      133.20      142.89      4.57 o
   8   5  14       22.74       20.81      2.41 o
  -7   6  14       38.54       33.36      3.23 o
  -6   6  14       88.14       88.01      4.26 o
  -5   6  14      233.03      227.10      6.57 o
  -4   6  14       82.42       84.74      6.81 o
  -3   6  14      128.55      136.79      2.81 o
  -2   6  14       38.43       35.95      1.46 o
  -1   6  14      195.11      203.82      2.73 o
   0   6  14     1298.06     1209.65      8.10 o
   1   6  14      190.62      202.99      2.73 o
   2   6  14       38.22       35.89      1.63 o
   3   6  14      129.60      139.62      3.19 o
   4   6  14       84.85       90.85      2.68 o
   5   6  14      235.67      228.26      6.53 o
   6   6  14       84.44       81.59      3.67 o
   7   6  14       38.56       36.81      2.92 o
  -7   7  14       50.17       48.06      3.88 o
  -6   7  14       41.64       35.97      3.37 o
  -5   7  14        5.96        4.57      1.62 o
  -4   7  14       39.68       52.05      4.66 o
  -3   7  14      579.00      562.02      7.15 o
  -2   7  14       97.22       97.66      2.65 o
  -1   7  14      141.28      158.71      2.68 o
   0   7  14      101.01       91.76      2.14 o
   1   7  14      145.29      161.29      2.76 o
   2   7  14       92.97       92.24      2.17 o
   3   7  14      585.69      568.84      6.48 o
   4   7  14       42.86       45.67      2.26 o
   5   7  14        5.14        3.26      1.54 o
   6   7  14       42.08       38.04      3.02 o
   7   7  14       50.93       45.43      3.75 o
  -7   8  14      131.67      140.61      5.88 o
  -6   8  14        1.27        2.12      1.63 o
  -5   8  14       47.99       45.55      3.89 o
  -4   8  14       75.59       83.09      4.66 o
  -3   8  14        5.55        7.07      1.59 o
  -2   8  14       73.53       73.98      2.79 o
  -1   8  14      198.11      189.53      3.10 o
   0   8  14       36.86       34.25      1.71 o
   1   8  14      194.16      191.37      3.30 o
   2   8  14       75.59       76.83      2.79 o
   3   8  14        6.46        9.68      1.48 o
   4   8  14       79.66       81.85      4.55 o
   5   8  14       44.61       47.90      5.81 o
   6   8  14        1.34       -0.42      1.41 o
   7   8  14      131.71      138.92      5.72 o
  -6   9  14       73.18       71.97      4.83 o
  -5   9  14      255.10      258.73      7.52 o
  -4   9  14        7.16        6.59      1.26 o
  -3   9  14      535.59      536.78      9.63 o
  -2   9  14      212.98      215.73      5.84 o
  -1   9  14      700.07      690.65      7.94 o
   0   9  14     1303.20     1280.38     13.64 o
   1   9  14      698.42      690.83      9.12 o
   2   9  14      216.22      217.81      4.48 o
   3   9  14      534.11      540.45      7.64 o
   4   9  14        8.25        9.45      1.78 o
   5   9  14      256.63      250.09      7.83 o
   6   9  14       73.45       63.84      4.60 o
  -6  10  14       31.86       30.12      3.57 o
  -5  10  14      153.48      152.59      6.51 o
  -4  10  14       63.85       65.77      3.33 o
  -3  10  14       65.29       68.65      3.57 o
  -2  10  14      155.19      157.67      4.15 o
  -1  10  14       99.55       96.39      3.64 o
   0  10  14      100.53       99.28      3.78 o
   1  10  14       99.83      114.36      3.90 o
   2  10  14      152.48      135.24      8.13 o
   3  10  14       65.13       66.43      2.99 o
   4  10  14       63.73       63.01      3.90 o
   5  10  14      159.81      148.84      6.40 o
   6  10  14       31.23       28.03      3.52 o
  -5  11  14       80.23       76.21      5.50 o
  -4  11  14       66.28       69.74      3.55 o
  -3  11  14      305.71      306.81      6.61 o
  -2  11  14      130.37      141.46      4.59 o
  -1  11  14      195.34      189.90      5.20 o
   0  11  14        5.96        5.51      1.77 o
   1  11  14      191.64      186.22      5.28 o
   2  11  14      129.59      151.25      8.01 o
   3  11  14      294.13      293.69      8.75 o
   4  11  14       65.01       66.08      5.02 o
   5  11  14       79.59       74.56      5.51 o
  -5  12  14       79.82       79.10      6.78 o
  -4  12  14       13.01       12.67      2.74 o
  -3  12  14       33.37       33.36      2.99 o
  -2  12  14       62.28       59.32     19.36 o
  -1  12  14       15.33       23.38      5.02 o
   0  12  14       22.47       22.42      3.35 o
   1  12  14       15.09       13.76      2.02 o
   2  12  14       61.92       67.96      5.46 o
   3  12  14       33.22       39.56      5.17 o
   4  12  14       13.19       17.11      2.67 o
   5  12  14       76.97       69.78      7.67 o
  -4  13  14       53.31       57.31      5.73 o
  -2  13  14       83.59       71.03     11.14 o
  -1  13  14      109.33      116.01      4.65 o
   0  13  14        2.33        1.82      1.41 o
   1  13  14      102.47      120.99      8.32 o
   2  13  14       87.27       90.68      4.85 o
   3  13  14      225.98      245.33     12.10 o
   4  13  14       52.98       48.48      4.74 o
  -2  14  14       49.08       51.69      3.60 o
  -1  14  14       16.77       21.02      3.86 o
   0  14  14      303.22      298.92      8.48 o
   1  14  14       16.15       21.03      2.50 o
   2  14  14       50.98       50.53      4.22 o
   1   0  15     3447.50     3523.65     16.10 o
   2   0  15      534.45      557.94      5.24 o
   3   0  15       38.19       26.54      1.49 o
   4   0  15       13.51       10.20      2.59 o
   5   0  15        0.15        0.35      1.08 o
   6   0  15      216.36      212.86      4.52 o
   7   0  15       11.36        9.06      1.35 o
   8   0  15       91.90       95.99      4.27 o
  -8   1  15       51.95       52.62      3.06 o
  -7   1  15       67.88       70.64      2.67 o
  -6   1  15      160.76      161.46      4.75 o
  -5   1  15      154.79      139.77      5.02 o
  -4   1  15      706.45      655.95     12.81 o
  -3   1  15      613.81      587.13      5.45 o
  -2   1  15     1826.98     1764.02     12.05 o
  -1   1  15       75.59       74.25      1.23 o
   0   1  15      116.68      130.89      1.96 o
   1   1  15       71.99       71.65      1.32 o
   2   1  15     1831.54     1806.80     16.08 o
   3   1  15      611.85      571.44      6.57 o
   4   1  15      684.84      641.67      9.45 o
   5   1  15      154.75      142.31      5.18 o
   6   1  15      166.15      164.70      4.14 o
   7   1  15       69.21       71.44      3.07 o
   8   1  15       50.95       54.30      3.33 o
  -8   2  15       68.36       70.23      3.15 o
  -7   2  15       13.37       15.64      1.77 o
  -6   2  15      179.31      185.64      4.78 o
  -5   2  15       55.70       67.22     16.02 o
  -4   2  15       45.18       47.17      8.63 o
  -3   2  15      122.64      117.71      3.92 o
  -2   2  15      369.02      352.40      3.91 o
  -1   2  15      424.89      419.28      3.11 o
   0   2  15        0.02       -0.11      0.32 o
   1   2  15      424.76      416.67      3.38 o
   2   2  15      362.74      342.85      4.14 o
   3   2  15      126.58      121.38      2.79 o
   4   2  15       43.08       42.19      2.47 o
   5   2  15       57.88       47.97      3.21 o
   6   2  15      177.31      175.91      4.69 o
   7   2  15       14.71       14.09      1.64 o
   8   2  15       66.41       66.42      3.87 o
  -8   3  15       18.57       16.99      2.22 o
  -7   3  15       48.18       46.73      3.29 o
  -6   3  15       34.31       31.90      2.52 o
  -5   3  15       15.97       18.27      3.48 o
  -4   3  15      344.28      346.23      5.60 o
  -3   3  15      424.42      434.25      4.52 o
  -2   3  15      429.39      409.42      4.25 o
  -1   3  15      175.05      179.60      2.07 o
   0   3  15       25.94       25.64      0.95 o
   1   3  15      170.35      174.10      2.21 o
   2   3  15      437.90      418.21      4.12 o
   3   3  15      434.85      443.64      5.41 o
   4   3  15      345.89      348.32      7.40 o
   5   3  15       17.60       18.13      2.04 o
   6   3  15       32.69       28.79      3.49 o
   7   3  15       46.69       45.92      2.55 o
   8   3  15       18.55       17.29      2.18 o
  -8   4  15       68.26       65.91      4.34 o
  -7   4  15       28.80       29.93      3.70 o
  -6   4  15        7.54        9.08      2.04 o
  -5   4  15      433.13      426.35     11.61 o
  -4   4  15      232.65      238.01      4.56 o
  -3   4  15       14.51       11.86      1.00 o
  -2   4  15       42.65       42.24      1.63 o
  -1   4  15      457.61      465.98      3.93 o
   0   4  15     1108.16     1120.80      6.97 o
   1   4  15      459.53      470.29      4.07 o
   2   4  15       42.01       39.83      1.31 o
   3   4  15       17.20       18.12      1.45 o
   4   4  15      232.49      235.65      6.53 o
   5   4  15      431.45      435.19      8.65 o
   6   4  15        8.42       10.10      1.78 o
   7   4  15       29.25       32.21      2.62 o
   8   4  15       69.78       68.80      3.55 o
  -7   5  15       23.02       24.30      2.72 o
  -6   5  15      108.45      112.48      6.57 o
  -5   5  15      121.92      119.64      9.56 o
  -4   5  15       55.68       67.27      2.84 o
  -3   5  15      145.01      142.38      2.64 o
  -2   5  15      464.59      427.11      4.41 o
  -1   5  15      462.48      456.38      4.13 o
   0   5  15     2050.22     1970.92     11.57 o
   1   5  15      465.47      456.14      4.25 o
   2   5  15      482.05      437.62      4.63 o
   3   5  15      142.72      142.91      4.03 o
   4   5  15       56.60       69.99      3.41 o
   5   5  15      119.13      119.97      5.33 o
   6   5  15      109.51      113.86      4.16 o
   7   5  15       21.76       19.29      2.26 o
  -7   6  15       32.69       29.50      3.60 o
  -6   6  15       34.64       32.22      2.87 o
  -5   6  15        2.53        5.29      1.40 o
  -4   6  15       61.96       69.91      3.29 o
  -3   6  15      273.35      276.76      3.91 o
  -2   6  15      365.70      355.65      4.11 o
  -1   6  15       45.12       53.09      1.54 o
   0   6  15       48.40       65.14      1.63 o
   1   6  15       43.82       53.82      1.50 o
   2   6  15      355.97      349.29      4.27 o
   3   6  15      267.08      264.62      4.84 o
   4   6  15       58.85       71.08      3.31 o
   5   6  15        1.95        0.71      1.30 o
   6   6  15       32.53       30.03      2.69 o
   7   6  15       30.73       29.24      3.20 o
  -7   7  15       40.65       37.11      4.19 o
  -6   7  15       57.92       50.98      4.06 o
  -5   7  15       77.59       76.58      4.23 o
  -4   7  15       40.76       51.12      2.87 o
  -3   7  15      234.26      235.64      4.17 o
  -2   7  15       81.44       73.07      2.13 o
  -1   7  15      170.97      156.26      2.68 o
   0   7  15       38.50       38.47      1.89 o
   1   7  15      169.01      156.45      2.84 o
   2   7  15       84.41       80.65      2.05 o
   3   7  15      241.74      241.01      4.00 o
   4   7  15       37.77       50.04      4.34 o
   5   7  15       81.86       77.50      3.78 o
   6   7  15       56.53       55.32      3.97 o
   7   7  15       41.75       44.99      3.82 o
  -7   8  15       38.32       32.89      3.50 o
  -6   8  15       17.47       16.16      2.57 o
  -5   8  15      194.81      189.05      6.06 o
  -4   8  15      340.86      340.88      6.45 o
  -3   8  15      352.03      350.92      5.84 o
  -2   8  15      162.26      167.69      3.47 o
  -1   8  15      227.04      242.87      3.90 o
   0   8  15      946.03      881.41      8.97 o
   1   8  15      220.92      234.50      3.72 o
   2   8  15      163.58      174.42      3.53 o
   3   8  15      353.29      343.22      6.12 o
   4   8  15      343.19      341.49      7.33 o
   5   8  15      194.82      189.46      6.04 o
   6   8  15       17.79       14.60      2.51 o
   7   8  15       37.74       35.11      3.50 o
  -6   9  15       32.30       32.64      4.56 o
  -5   9  15       53.12       51.06      4.32 o
  -4   9  15       11.92       10.43      1.80 o
  -3   9  15       11.61       14.50      2.35 o
  -2   9  15      135.29      148.55      5.31 o
  -1   9  15      206.80      196.74      4.04 o
   0   9  15        9.84       16.21      1.36 o
   1   9  15      203.36      194.05      4.75 o
   2   9  15      132.10      138.32      3.77 o
   3   9  15       11.45       18.49      2.27 o
   4   9  15       11.39       15.28      2.85 o
   5   9  15       52.12       50.42      4.30 o
   6   9  15       31.01       27.05      3.39 o
  -6  10  15       27.78       31.21      3.75 o
  -5  10  15      179.82      189.22      7.31 o
  -4  10  15      244.76      246.25      6.55 o
  -3  10  15      253.35      269.35      6.80 o
  -2  10  15       90.02      108.47      5.73 o
  -1  10  15      843.99      819.37     13.60 o
   0  10  15      223.53      228.94      5.00 o
   1  10  15      842.67      813.52     11.96 o
   2  10  15       91.53       98.69      6.92 o
   3  10  15      249.19      260.53      6.31 o
   4  10  15      242.95      243.76      6.32 o
   5  10  15      180.60      181.06      7.15 o
   6  10  15       29.33       29.87      3.65 o
  -5  11  15       66.65       64.49      5.26 o
  -4  11  15      335.57      341.13      8.94 o
  -3  11  15        5.91        6.99      1.54 o
  -2  11  15       28.60       33.57      2.44 o
  -1  11  15      357.68      356.40      7.38 o
   0  11  15        3.35        4.75      2.15 o
   1  11  15      355.86      362.17      8.63 o
   2  11  15       29.36       40.01      6.20 o
   3  11  15        5.16        6.02      1.88 o
   4  11  15      339.57      338.70     20.55 o
   5  11  15       66.16       66.31      5.26 o
  -4  12  15       15.52       15.40      2.92 o
  -3  12  15       32.20       30.29      3.09 o
  -2  12  15       29.29       27.41     12.31 o
  -1  12  15       23.76       23.27      3.11 o
   0  12  15        2.08        0.38      1.03 o
   1  12  15       20.11       28.65      6.52 o
   2  12  15       28.00       37.15      3.55 o
   3  12  15       34.37       40.85      3.33 o
   4  12  15       17.09       14.86      3.08 o
  -2  13  15       41.45       40.19      5.36 o
  -1  13  15        9.31       13.07      3.03 o
   0  13  15       58.76       50.38      3.72 o
   1  13  15        9.84       10.94      1.93 o
   2  13  15       40.29       43.15      5.73 o
   3  13  15       86.16       87.74      7.88 o
   4  13  15       45.13       38.15      6.37 o
  -2  14  15       47.54       45.04      4.77 o
  -1  14  15      391.44      400.77     11.54 o
   0  14  15       19.51       24.60      3.07 o
   1  14  15      391.25      396.93      9.17 o
   2  14  15       50.74       51.92      4.25 o
   0   0  16     1659.78     1745.95     14.77 o
   1   0  16     3725.38     3690.06     17.39 o
   2   0  16       49.86       56.53      1.60 o
   3   0  16     1321.97     1257.35     10.79 o
   4   0  16      171.22      178.06      4.79 o
   5   0  16       12.45       14.26      2.21 o
   6   0  16        5.69        6.95      1.12 o
   7   0  16      100.85      100.08      3.85 o
   8   0  16        0.00        1.09      1.24 o
  -8   1  16        1.24        2.30      1.39 o
  -7   1  16      155.49      153.74      4.82 o
  -6   1  16      131.97      135.71      4.10 o
  -5   1  16      162.58      173.95      7.81 o
  -4   1  16       19.91       21.58      2.04 o
  -3   1  16      237.18      238.00      3.61 o
  -2   1  16      147.11      150.07      2.61 o
  -1   1  16      311.68      318.13      3.42 o
   0   1  16        2.38        2.09      0.44 o
   1   1  16      312.80      314.22      3.14 o
   2   1  16      148.06      149.21      2.60 o
   3   1  16      230.83      241.44      4.09 o
   4   1  16       19.02       21.04      3.55 o
   5   1  16      166.97      174.92      7.85 o
   6   1  16      130.65      129.88      4.56 o
   7   1  16      151.89      155.09      4.21 o
   8   1  16        1.11        2.63      1.31 o
  -8   2  16       48.27       58.66      3.02 o
  -7   2  16      130.31      124.74     10.37 o
  -6   2  16       55.11       57.72      2.86 o
  -5   2  16      175.59      185.35      8.32 o
  -4   2  16      115.88      122.74      4.49 o
  -3   2  16      809.93      792.12      8.84 o
  -2   2  16      773.66      739.18      6.69 o
  -1   2  16      607.24      581.52      4.21 o
   0   2  16        0.34        0.70      0.37 o
   1   2  16      594.85      573.32      4.45 o
   2   2  16      780.17      750.82      5.97 o
   3   2  16      801.36      787.72      8.33 o
   4   2  16      113.44      108.18      4.03 o
   5   2  16      170.44      172.67      7.13 o
   6   2  16       56.72       58.41      3.22 o
   7   2  16      129.40      140.90      4.05 o
   8   2  16       48.95       52.94      3.34 o
  -8   3  16       76.14       79.09      3.87 o
  -7   3  16       43.01       43.26      3.34 o
  -6   3  16       64.18       67.12      5.58 o
  -5   3  16      155.78      160.00      9.73 o
  -4   3  16      139.04      151.05      4.89 o
  -3   3  16      270.56      270.67      3.54 o
  -2   3  16      347.55      332.77      3.86 o
  -1   3  16      125.35      117.28      1.83 o
   0   3  16        7.22        7.73      0.68 o
   1   3  16      125.32      117.32      1.91 o
   2   3  16      346.69      331.92      3.69 o
   3   3  16      273.10      271.63      4.83 o
   4   3  16      140.62      150.00      5.87 o
   5   3  16      151.93      152.32      4.95 o
   6   3  16       65.13       63.63      3.27 o
   7   3  16       45.47       47.22      2.89 o
   8   3  16       75.97       84.36      3.86 o
  -8   4  16       17.06       20.84      4.94 o
  -7   4  16       18.60       20.78      2.32 o
  -6   4  16       82.71       71.77      4.41 o
  -5   4  16      157.52      164.10      5.35 o
  -4   4  16       28.06       24.07      3.49 o
  -3   4  16      154.90      150.35      3.14 o
  -2   4  16      114.94      112.95      2.74 o
  -1   4  16      297.52      271.45      2.93 o
   0   4  16      287.58      281.36      3.26 o
   1   4  16      306.27      281.14      3.14 o
   2   4  16      114.38      107.03      2.08 o
   3   4  16      168.34      159.36      3.45 o
   4   4  16       29.89       28.94      3.83 o
   5   4  16      154.91      155.41      5.99 o
   6   4  16       83.38       80.14      3.50 o
   7   4  16       20.15       20.47      2.20 o
   8   4  16       17.60       13.54      3.38 o
  -7   5  16      123.13      122.06      5.10 o
  -6   5  16      102.45      107.09      5.55 o
  -5   5  16      380.20      383.52      8.62 o
  -4   5  16      158.56      168.69      5.01 o
  -3   5  16      130.04      124.28      2.52 o
  -2   5  16      773.75      765.16      6.68 o
  -1   5  16       25.20       29.13      1.24 o
   0   5  16      472.11      510.65      4.79 o
   1   5  16       25.76       27.67      1.16 o
   2   5  16      772.05      767.49      6.70 o
   3   5  16      126.23      124.75      2.49 o
   4   5  16      161.46      164.55      3.70 o
   5   5  16      370.71      375.26      8.46 o
   6   5  16      100.10       99.27      4.03 o
   7   5  16      129.02      132.84      4.65 o
  -7   6  16       15.93       11.91      2.66 o
  -6   6  16       96.40       89.94      4.50 o
  -5   6  16      385.54      377.27      8.91 o
  -4   6  16      125.05      133.15      4.39 o
  -3   6  16      723.98      685.52      7.09 o
  -2   6  16      182.80      187.06      3.10 o
  -1   6  16      189.34      180.08      2.72 o
   0   6  16      245.96      196.42      3.25 o
   1   6  16      186.44      176.13      2.71 o
   2   6  16      178.68      190.10      3.33 o
   3   6  16      741.12      689.57      8.18 o
   4   6  16      123.88      126.81      4.15 o
   5   6  16      378.72      358.68      8.62 o
   6   6  16       97.72      102.94      4.21 o
   7   6  16       14.95       14.95      2.45 o
  -7   7  16       52.36       50.15      4.89 o
  -6   7  16       18.37       15.99      2.57 o
  -5   7  16       91.07       87.81      4.56 o
  -4   7  16      166.27      175.03      5.65 o
  -3   7  16      794.80      766.88      8.52 o
  -2   7  16      339.40      349.21      6.47 o
  -1   7  16       49.97       53.95      1.69 o
   0   7  16      104.00      111.67      2.96 o
   1   7  16       51.64       52.94      1.80 o
   2   7  16      350.06      359.73      4.72 o
   3   7  16      787.25      768.63      8.22 o
   4   7  16      159.42      159.50      4.70 o
   5   7  16       93.92       87.16      4.04 o
   6   7  16       19.63       15.08      2.46 o
   7   7  16       50.50       48.78      3.84 o
  -6   8  16        3.23        4.11      1.86 o
  -5   8  16       35.28       35.91      3.60 o
  -4   8  16      306.43      304.06      5.79 o
  -3   8  16       14.87       19.19      3.40 o
  -2   8  16      482.56      487.36      6.32 o
  -1   8  16       86.08       82.42      2.47 o
   0   8  16        0.01       -0.01      0.60 o
   1   8  16       92.35       91.29      3.03 o
   2   8  16      487.87      493.63      6.69 o
   3   8  16       15.40       14.87      1.97 o
   4   8  16      309.22      307.91      7.07 o
   5   8  16       33.04       32.92      3.71 o
   6   8  16        3.87        1.59      1.68 o
  -6   9  16       42.67       41.23      4.07 o
  -5   9  16       10.96        9.99      2.33 o
  -4   9  16      345.11      347.77      7.48 o
  -3   9  16      130.84      124.27      5.01 o
  -2   9  16      865.25      868.37     11.97 o
  -1   9  16       97.51      107.32      3.74 o
   0   9  16      840.59      816.55      9.40 o
   1   9  16       94.25      107.37      4.17 o
   2   9  16      851.05      887.14     11.33 o
   3   9  16      134.49      141.51      7.03 o
   4   9  16      352.14      353.02      8.92 o
   5   9  16       11.78        9.10      2.37 o
   6   9  16       42.68       40.07      3.96 o
  -6  10  16      102.01       95.11      5.49 o
  -5  10  16       18.73       18.47      3.02 o
  -4  10  16       43.12       45.82      3.24 o
  -3  10  16      114.32      116.69      4.54 o
  -2  10  16      137.10      140.52      5.12 o
  -1  10  16      150.24      160.31      7.61 o
   0  10  16      188.78      188.85      4.53 o
   1  10  16      148.28      153.13      4.72 o
   2  10  16      134.33      144.71      5.48 o
   3  10  16      114.48      117.19      4.88 o
   4  10  16       45.88       48.59      3.63 o
   5  10  16       18.21       13.82      2.80 o
   6  10  16       99.36       95.24      5.44 o
  -5  11  16       32.20       28.71      3.82 o
  -4  11  16       54.93       57.02      4.49 o
  -3  11  16       44.97       39.21      2.78 o
  -2  11  16      367.57      371.64      8.88 o
  -1  11  16      136.06      143.08      4.56 o
   0  11  16      200.10      194.18      5.17 o
   1  11  16      138.70      146.08      6.69 o
   2  11  16      356.39      363.53     10.45 o
   3  11  16       45.32       43.81      4.89 o
   4  11  16       53.18       57.51      4.79 o
   5  11  16       31.00       24.21      4.02 o
  -4  12  16      130.36      136.63      6.39 o
  -3  12  16       34.30       33.31      3.22 o
  -2  12  16       33.10       22.30     12.60 o
  -1  12  16        0.14        0.98      1.23 o
   0  12  16       28.39       29.08      2.64 o
   1  12  16        0.14        2.06      1.43 o
   2  12  16       32.73       26.94      4.91 o
   3  12  16       33.44       28.70      3.84 o
   4  12  16      133.07      133.86      6.81 o
  -2  13  16       54.45       49.12      4.31 o
  -1  13  16       34.19       34.93      2.78 o
   0  13  16      160.95      169.26      6.96 o
   1  13  16       34.69       40.11      3.18 o
   2  13  16       50.47       49.80      3.68 o
   3  13  16       25.38       31.57      6.16 o
  -2  14  16       19.24       20.34      3.67 o
  -1  14  16       19.59       19.48      3.31 o
   0  14  16       43.37       40.75      3.81 o
   1  14  16       20.49       17.79      3.04 o
   2  14  16       19.40       17.30      2.91 o
   1   0  17      378.31      406.25      3.57 o
   2   0  17        0.07        0.99      0.55 o
   3   0  17       26.34       32.29      1.61 o
   4   0  17        5.53        6.00      2.34 o
   5   0  17       17.09       19.04      3.35 o
   6   0  17      123.54      125.54      3.70 o
   7   0  17      386.36      397.06      7.07 o
   8   0  17       49.91       54.60      3.24 o
  -8   1  17       44.88       47.67      3.28 o
  -7   1  17       54.75       53.87      2.56 o
  -6   1  17       61.14       65.97      3.39 o
  -5   1  17      128.35      124.74      6.93 o
  -4   1  17      375.59      352.18      6.90 o
  -3   1  17      183.97      191.09      3.34 o
  -2   1  17      782.05      747.40      7.05 o
  -1   1  17      832.35      807.80      5.72 o
   0   1  17      449.57      430.55      4.05 o
   1   1  17      840.85      810.38      5.81 o
   2   1  17      782.72      758.53      6.59 o
   3   1  17      181.23      182.83      3.25 o
   4   1  17      377.04      368.81      7.94 o
   5   1  17      129.77      126.38      6.04 o
   6   1  17       59.83       59.17      3.02 o
   7   1  17       56.04       57.30      2.82 o
   8   1  17       43.87       42.67      3.13 o
  -8   2  17       31.42       26.04      2.46 o
  -7   2  17      210.13      225.62      5.92 o
  -6   2  17       14.92       14.82      2.52 o
  -5   2  17      105.96      108.94      8.13 o
  -4   2  17      544.46      532.04      9.73 o
  -3   2  17      293.27      290.76      4.16 o
  -2   2  17      218.54      213.95      3.28 o
  -1   2  17      280.88      262.93      2.77 o
   0   2  17      100.61      103.76      1.78 o
   1   2  17      282.40      261.05      3.01 o
   2   2  17      212.90      206.87      2.93 o
   3   2  17      286.31      288.06      4.24 o
   4   2  17      550.45      550.22      9.90 o
   5   2  17      106.70      105.06      5.22 o
   6   2  17       13.96       13.91      1.87 o
   7   2  17      204.63      215.17      5.14 o
   8   2  17       32.64       29.32      2.80 o
  -8   3  17        0.71       -0.31      1.55 o
  -7   3  17       71.56       69.76      3.46 o
  -6   3  17       16.50       13.80      2.52 o
  -5   3  17      112.85      101.76      8.08 o
  -4   3  17       44.36       45.63      3.43 o
  -3   3  17      430.42      414.06      4.66 o
  -2   3  17      353.44      338.31      4.00 o
  -1   3  17     1460.31     1383.93      8.30 o
   0   3  17      583.22      573.41      4.84 o
   1   3  17     1431.25     1358.50      8.65 o
   2   3  17      360.94      348.35      3.89 o
   3   3  17      431.58      413.46      5.34 o
   4   3  17       47.68       55.81      3.29 o
   5   3  17      117.35      123.77      5.29 o
   6   3  17       15.20       15.83      1.95 o
   7   3  17       72.75       72.47      4.65 o
   8   3  17        0.94        0.73      1.39 o
  -7   4  17       47.25       42.97      3.25 o
  -6   4  17       59.78       62.64      4.46 o
  -5   4  17       48.05       47.47      3.81 o
  -4   4  17       24.26       29.40      2.90 o
  -3   4  17      783.53      768.51      7.26 o
  -2   4  17       38.84       42.53      1.63 o
  -1   4  17      168.46      167.67      2.46 o
   0   4  17        3.81        2.81      0.56 o
   1   4  17      168.59      167.47      2.42 o
   2   4  17       35.13       37.04      1.35 o
   3   4  17      786.76      782.36      7.87 o
   4   4  17       21.54       21.59      2.66 o
   5   4  17       45.90       42.22      3.81 o
   6   4  17       61.68       60.10      3.29 o
   7   4  17       49.85       53.14      3.24 o
  -7   5  17       12.98       13.24      2.70 o
  -6   5  17       35.90       32.63      3.69 o
  -5   5  17       55.13       52.27      3.58 o
  -4   5  17       57.35       64.00      4.91 o
  -3   5  17       36.50       35.90      1.58 o
  -2   5  17      624.78      572.19      5.69 o
  -1   5  17      202.72      186.55      2.73 o
   0   5  17      574.72      566.02      5.53 o
   1   5  17      196.53      185.56      2.66 o
   2   5  17      632.28      584.69      5.96 o
   3   5  17       40.77       42.21      3.27 o
   4   5  17       58.54       65.09      2.64 o
   5   5  17       53.34       50.46      3.73 o
   6   5  17       34.41       36.40      2.97 o
   7   5  17       11.77       13.29      2.27 o
  -7   6  17        0.42        0.74      1.59 o
  -6   6  17      118.07      109.08      4.96 o
  -5   6  17        7.37        7.00      1.87 o
  -4   6  17      346.03      330.70      7.00 o
  -3   6  17       95.36      107.05      2.60 o
  -2   6  17      302.18      313.21      4.67 o
  -1   6  17      213.29      220.35      3.20 o
   0   6  17        1.63        0.53      0.57 o
   1   6  17      217.46      227.68      3.24 o
   2   6  17      311.83      321.58      4.35 o
   3   6  17       92.10      103.00      4.83 o
   4   6  17      340.29      337.92      6.33 o
   5   6  17        6.33        6.07      3.38 o
   6   6  17      115.90      106.79      4.91 o
   7   6  17        0.52        0.01      1.44 o
  -7   7  17       48.99       46.58      4.78 o
  -6   7  17       44.37       43.46      3.27 o
  -5   7  17      146.23      144.17      5.29 o
  -4   7  17       17.30       22.57      2.98 o
  -3   7  17      183.78      185.96      3.86 o
  -2   7  17       78.20       80.82      2.67 o
  -1   7  17      166.63      173.34      2.98 o
   0   7  17        0.30        0.65      0.69 o
   1   7  17      166.89      171.18      3.27 o
   2   7  17       81.39       83.24      2.63 o
   3   7  17      176.36      185.16      6.05 o
   4   7  17       15.94       16.60      1.95 o
   5   7  17      145.59      143.17      5.77 o
   6   7  17       44.03       40.65      3.75 o
   7   7  17       46.37       43.59      3.84 o
  -6   8  17       86.86       89.50      4.95 o
  -5   8  17      151.43      145.61      6.13 o
  -4   8  17      189.25      179.99      4.71 o
  -3   8  17      341.30      351.91      7.68 o
  -2   8  17     1431.99     1433.13     15.10 o
  -1   8  17        4.52        8.49      1.27 o
   0   8  17        2.81        3.90      0.96 o
   1   8  17        3.58        2.67      1.36 o
   2   8  17     1433.67     1415.98     13.42 o
   3   8  17      342.64      342.77      7.42 o
   4   8  17      193.30      190.95      5.64 o
   5   8  17      154.11      148.17      6.08 o
   6   8  17       86.56       85.44      4.80 o
  -6   9  17      141.70      143.43      6.37 o
  -5   9  17       14.54       15.52      2.64 o
  -4   9  17        5.85        8.39      1.99 o
  -3   9  17      400.22      397.97      8.52 o
  -2   9  17       82.26       96.13      4.97 o
  -1   9  17        6.95       10.19      2.30 o
   0   9  17       48.18       49.56      2.33 o
   1   9  17        6.22       10.63      1.55 o
   2   9  17       82.36       92.61      6.77 o
   3   9  17      405.19      394.17     10.02 o
   4   9  17        4.98        4.16      1.63 o
   5   9  17       16.05       13.67      2.97 o
   6   9  17      143.07      141.14      6.84 o
  -5  10  17       15.57       12.57      2.75 o
  -4  10  17       85.47       90.92      4.15 o
  -3  10  17      215.19      201.54     15.58 o
  -2  10  17      135.49      134.46      5.05 o
  -1  10  17      179.80      177.40      5.02 o
   0  10  17      101.34      102.23      3.38 o
   1  10  17      172.74      179.21      5.14 o
   2  10  17      129.57      135.08      4.89 o
   3  10  17      213.78      210.61      8.55 o
   4  10  17       85.06      100.69      5.35 o
   5  10  17       16.14       17.70      3.06 o
  -5  11  17       37.35       32.11      4.04 o
  -4  11  17       12.31        9.93      2.48 o
  -3  11  17       19.02       17.74      2.16 o
  -2  11  17       37.42       48.77      4.41 o
  -1  11  17      115.20      111.57      4.08 o
   0  11  17       33.25       32.56      2.23 o
   1  11  17      113.78      111.52      6.17 o
   2  11  17       36.51       41.47      3.67 o
   3  11  17       20.17       16.67      3.37 o
   4  11  17       11.41       12.89      2.75 o
   5  11  17       37.88       32.14      4.42 o
  -4  12  17      109.67       99.30      5.62 o
  -3  12  17       31.51       28.51     11.38 o
  -2  12  17      239.44      228.00     10.09 o
  -1  12  17      170.25      178.17      5.23 o
   0  12  17      438.31      371.74     54.50 o
   1  12  17      161.98      166.51      5.69 o
   2  12  17      238.22      251.09      6.79 o
   3  12  17       33.03       33.70      5.44 o
   4  12  17      108.28      101.29      6.05 o
  -2  13  17       13.02       11.03      2.52 o
  -1  13  17       21.93       28.82      5.31 o
   0  13  17       84.81       89.69      8.72 o
   1  13  17       23.01       22.52      2.52 o
   2  13  17       12.80       11.89      2.27 o
   3  13  17       88.56       82.00      8.26 o
  -1  14  17      197.43      214.83     12.25 o
   0  14  17        9.90       12.10      2.31 o
   1  14  17      200.76      208.74      7.85 o
   0   0  18     1168.28     1155.16     11.21 o
   1   0  18       13.40       12.74      0.78 o
   2   0  18       11.11        8.88      0.93 o
   3   0  18      210.29      217.06      3.64 o
   4   0  18      127.77      144.26      4.74 o
   5   0  18       20.24       22.64      3.68 o
   6   0  18       51.28       58.68      2.88 o
   7   0  18       56.39       55.21      2.86 o
   8   0  18        0.60       -0.81      1.33 o
  -8   1  18       66.20       74.85      4.05 o
  -7   1  18      221.92      223.77      5.41 o
  -6   1  18      133.53      138.23      4.86 o
  -5   1  18       30.37       28.91      2.78 o
  -4   1  18       50.46       64.65      7.78 o
  -3   1  18      640.50      625.43      6.49 o
  -2   1  18      441.56      433.24      5.13 o
  -1   1  18        5.32        8.68      0.66 o
   0   1  18       21.56       21.14      1.00 o
   1   1  18        5.03        8.12      0.72 o
   2   1  18      434.43      424.79      5.13 o
   3   1  18      641.14      625.88      7.13 o
   4   1  18       51.68       58.22      6.08 o
   5   1  18       30.73       27.65      2.98 o
   6   1  18      129.02      131.85      4.47 o
   7   1  18      221.13      223.45      5.36 o
   8   1  18       63.28       73.20      3.80 o
  -7   2  18       15.88       17.84      2.02 o
  -6   2  18      175.13      170.05      6.63 o
  -5   2  18       42.66       54.80      3.75 o
  -4   2  18      214.19      214.21      6.79 o
  -3   2  18      338.27      325.57      5.14 o
  -2   2  18     2598.24     2496.85     16.49 o
  -1   2  18      184.99      177.41      2.49 o
   0   2  18     1358.79     1327.79      8.32 o
   1   2  18      185.88      182.38      2.53 o
   2   2  18     2572.09     2474.48     15.30 o
   3   2  18      340.24      336.34      4.64 o
   4   2  18      223.78      222.31      5.45 o
   5   2  18       42.95       39.85      3.63 o
   6   2  18      168.70      163.64      4.98 o
   7   2  18       16.54       15.68      2.05 o
   8   2  18      125.35      120.76     11.23 o
  -7   3  18       45.42       48.48      3.35 o
  -6   3  18      183.38      188.28      7.14 o
  -5   3  18       94.77      104.61      3.67 o
  -4   3  18      417.97      408.23      8.15 o
  -3   3  18       86.80       88.90      2.20 o
  -2   3  18       49.30       46.92      1.63 o
  -1   3  18      109.96      116.05      2.04 o
   0   3  18        0.17        0.82      0.49 o
   1   3  18      116.40      118.91      2.02 o
   2   3  18       52.05       51.28      1.42 o
   3   3  18       81.74       87.82      2.85 o
   4   3  18      428.02      405.93     10.05 o
   5   3  18       97.75       92.66      4.83 o
   6   3  18      185.21      187.35      4.99 o
   7   3  18       46.55       44.00      3.14 o
  -7   4  18       16.42       18.84      2.93 o
  -6   4  18       99.56      101.57      5.44 o
  -5   4  18        2.90        1.08      1.61 o
  -4   4  18      216.24      212.12      6.45 o
  -3   4  18        8.53        6.41      0.97 o
  -2   4  18      482.43      456.59      5.15 o
  -1   4  18      183.28      198.62      3.29 o
   0   4  18      205.36      189.99      3.36 o
   1   4  18      182.90      194.38      2.69 o
   2   4  18      488.83      459.37      4.68 o
   3   4  18        7.82        9.96      1.54 o
   4   4  18      216.82      224.66      6.44 o
   5   4  18        3.30        3.59      1.49 o
   6   4  18      100.84      107.80      4.25 o
   7   4  18       15.79       16.18      2.43 o
  -7   5  18        4.20        4.49      2.06 o
  -6   5  18      136.03      127.76      6.25 o
  -5   5  18      139.93      143.14      5.48 o
  -4   5  18       24.09       27.34      2.58 o
  -3   5  18      183.11      178.01      3.33 o
  -2   5  18       62.24       65.01      2.00 o
  -1   5  18        3.76        1.26      0.55 o
   0   5  18       53.97       39.07      1.62 o
   1   5  18        3.35        0.39      0.52 o
   2   5  18       62.77       63.64      1.84 o
   3   5  18      176.46      174.03      3.76 o
   4   5  18       22.59       31.02      3.82 o
   5   5  18      140.05      132.05      5.26 o
   6   5  18      132.90      132.44      6.09 o
   7   5  18        4.71        4.00      1.72 o
  -7   6  18        7.35        6.42      2.46 o
  -6   6  18        7.76        9.51      2.52 o
  -5   6  18        0.88        0.96      1.43 o
  -4   6  18       91.50      108.45      6.22 o
  -3   6  18      304.74      306.37      4.98 o
  -2   6  18       63.14       63.54      2.23 o
  -1   6  18       34.69       33.92      1.49 o
   0   6  18        0.07        1.10      0.59 o
   1   6  18       35.58       35.48      1.43 o
   2   6  18       67.53       62.93      2.59 o
   3   6  18      300.58      299.58      4.75 o
   4   6  18       93.49       96.96      3.44 o
   5   6  18        0.70        4.56      2.89 o
   6   6  18        6.62        4.81      1.84 o
   7   6  18        6.24        8.03      2.04 o
  -7   7  18       51.81       54.60      6.36 o
  -6   7  18       15.93       12.70      2.53 o
  -5   7  18      203.14      203.80      6.34 o
  -4   7  18        4.58        5.65      1.68 o
  -3   7  18      165.77      181.49      4.83 o
  -2   7  18      231.56      227.75      4.37 o
  -1   7  18      835.08      818.84      8.94 o
   0   7  18        0.64        2.34      0.75 o
   1   7  18      847.21      815.55      8.03 o
   2   7  18      228.48      223.54      4.51 o
   3   7  18      166.87      177.75      4.05 o
   4   7  18        4.80        5.34      2.26 o
   5   7  18      203.05      195.31      6.85 o
   6   7  18       14.32       13.38      2.54 o
   7   7  18       52.82       50.14      5.00 o
  -6   8  18      115.43      110.10      5.52 o
  -5   8  18      106.17      105.52      8.07 o
  -4   8  18      211.79      202.89      5.30 o
  -3   8  18       39.83       51.98     12.78 o
  -2   8  18       42.33       49.96      2.41 o
  -1   8  18       79.13       84.40      2.67 o
   0   8  18       12.20        9.79      1.31 o
   1   8  18       80.34       88.85      5.53 o
   2   8  18       39.98       46.47      3.35 o
   3   8  18       40.05       50.63      4.68 o
   4   8  18      208.12      204.98      5.49 o
   5   8  18      105.79      106.21      5.34 o
   6   8  18      117.22      116.61      5.67 o
  -6   9  18        4.18        1.64      1.85 o
  -5   9  18       45.11       42.35      4.15 o
  -4   9  18       48.28       44.51      3.23 o
  -3   9  18      253.76      247.32      7.44 o
  -2   9  18       65.93       79.09      6.93 o
  -1   9  18      613.79      609.41      9.86 o
   0   9  18        0.02        0.85      0.85 o
   1   9  18      609.28      614.30     10.08 o
   2   9  18       66.34       79.46      6.30 o
   3   9  18      255.29      245.64      6.30 o
   4   9  18       49.47       42.58      3.28 o
   5   9  18       43.66       44.72      4.29 o
   6   9  18        3.64        4.07      2.01 o
  -5  10  18       57.72       56.42      5.47 o
  -4  10  18       15.54       16.96      2.03 o
  -3  10  18      152.30      139.40     16.58 o
  -2  10  18       34.79       32.98      3.92 o
  -1  10  18       89.04       87.97      3.59 o
   0  10  18       20.70       18.98      2.56 o
   1  10  18       88.37       92.23      4.38 o
   2  10  18       35.80       37.12      2.91 o
   3  10  18      152.31      148.95      7.39 o
   4  10  18       14.99       11.58      2.76 o
   5  10  18       59.56       61.94      5.14 o
  -5  11  18       85.51       93.08      5.99 o
  -4  11  18        2.18        0.81      1.81 o
  -3  11  18      184.56      187.38      8.04 o
  -2  11  18      121.29      122.13      5.80 o
  -1  11  18      654.69      659.58     10.72 o
   0  11  18        0.23       -0.02      1.03 o
   1  11  18      638.15      645.02     11.94 o
   2  11  18      121.61      115.29      5.23 o
   3  11  18      187.80      189.74      8.57 o
   4  11  18        1.98        4.42      2.72 o
   5  11  18       84.01       85.38      8.01 o
  -4  12  18       11.25       13.21      4.51 o
  -3  12  18       34.03       27.71     19.09 o
  -2  12  18       55.41       54.07      5.06 o
  -1  12  18      181.41      190.82      5.47 o
   0  12  18       74.35       81.15      4.16 o
   1  12  18      180.51      196.83      7.75 o
   2  12  18       55.61       51.25      3.86 o
   3  12  18       35.76       46.43      6.08 o
   4  12  18       11.14        9.70      2.71 o
  -2  13  18        5.20        6.93      2.25 o
  -1  13  18      117.65      112.59      5.71 o
   0  13  18        4.24        4.53      1.79 o
   1  13  18      121.37      118.95      4.90 o
   2  13  18        5.06        2.45      1.80 o
   3  13  18       13.08        9.48      4.46 o
   0  14  18        2.71        3.14      1.81 o
   1   0  19      219.89      230.88      2.79 o
   2   0  19      174.99      174.16      3.06 o
   3   0  19      268.51      265.47      3.97 o
   4   0  19        2.77        6.16      3.29 o
   5   0  19       23.76       25.26      3.04 o
   6   0  19      762.70      783.15     13.01 o
   7   0  19        1.63        1.24      1.21 o
  -7   1  19       71.22       67.27      2.93 o
  -6   1  19      176.96      176.46      6.03 o
  -5   1  19      202.11      197.76      7.45 o
  -4   1  19       47.65       57.14      4.07 o
  -3   1  19      105.89      106.93      2.57 o
  -2   1  19     1717.45     1713.09     12.99 o
  -1   1  19      468.95      460.12      4.30 o
   0   1  19      868.97      851.83      6.36 o
   1   1  19      448.35      447.02      4.28 o
   2   1  19     1692.33     1696.69     13.00 o
   3   1  19      103.92      108.93      2.82 o
   4   1  19       51.22       58.16      3.59 o
   5   1  19      199.31      196.92      6.89 o
   6   1  19      173.72      177.67      6.57 o
   7   1  19       68.42       66.95      3.78 o
  -7   2  19      190.82      188.15      5.23 o
  -6   2  19       25.78       27.22      3.39 o
  -5   2  19      111.62      107.69      4.64 o
  -4   2  19      130.41      130.84      6.11 o
  -3   2  19      101.48       91.77      2.81 o
  -2   2  19      327.90      308.98      4.42 o
  -1   2  19       49.11       50.97      1.40 o
   0   2  19        3.10        2.36      0.59 o
   1   2  19       51.22       53.83      1.39 o
   2   2  19      333.72      324.20      3.86 o
   3   2  19      101.14       93.09      2.90 o
   4   2  19      132.82      131.81      4.78 o
   5   2  19      113.48      119.74      5.50 o
   6   2  19       26.65       28.01      2.39 o
   7   2  19      193.27      182.02      6.03 o
  -7   3  19       69.62       65.78      4.66 o
  -6   3  19      138.72      138.65      6.33 o
  -5   3  19       75.02       71.51      4.54 o
  -4   3  19       62.36       70.82      3.24 o
  -3   3  19      452.83      413.05      5.13 o
  -2   3  19      223.83      208.44      3.37 o
  -1   3  19      941.57      912.92      7.31 o
   0   3  19      191.43      168.24      3.27 o
   1   3  19      936.38      901.66      6.88 o
   2   3  19      220.53      204.16      3.06 o
   3   3  19      454.67      424.91      5.60 o
   4   3  19       61.57       80.74      5.83 o
   5   3  19       71.15       67.37      3.78 o
   6   3  19      142.33      141.83      5.38 o
   7   3  19       68.91       64.95      3.80 o
  -7   4  19       17.65       14.46      2.83 o
  -6   4  19       43.68       42.03      4.31 o
  -5   4  19       51.35       49.91      4.47 o
  -4   4  19       40.44       42.80      3.13 o
  -3   4  19      182.60      192.73      3.57 o
  -2   4  19       18.46       25.20      1.62 o
  -1   4  19      194.28      178.16      2.83 o
   0   4  19       69.33       81.97      2.18 o
   1   4  19      202.13      185.89      2.85 o
   2   4  19       18.30       25.90      1.47 o
   3   4  19      180.88      186.03      3.76 o
   4   4  19       37.30       37.79      2.52 o
   5   4  19       55.23       54.16      3.83 o
   6   4  19       41.07       43.82      3.64 o
   7   4  19       18.22       18.38      2.59 o
  -7   5  19       32.72       34.26      4.14 o
  -6   5  19        9.34        6.33      2.19 o
  -5   5  19       58.03       54.14      6.67 o
  -4   5  19      174.82      176.94      6.10 o
  -3   5  19      390.89      382.63      5.38 o
  -2   5  19      123.42      118.97      3.12 o
  -1   5  19       29.80       34.05      1.49 o
   0   5  19      298.85      309.67      4.44 o
   1   5  19       33.87       38.70      1.50 o
   2   5  19      125.05      127.04      3.05 o
   3   5  19      398.54      384.17      5.59 o
   4   5  19      166.52      168.91      4.30 o
   5   5  19       60.75       61.24      3.52 o
   6   5  19       10.78        8.84      2.11 o
   7   5  19       33.14       32.12      3.35 o
  -7   6  19        4.33        0.97      1.97 o
  -6   6  19      161.19      150.83      7.16 o
  -5   6  19      380.33      365.67      8.40 o
  -4   6  19      324.63      317.99      6.62 o
  -3   6  19      316.93      327.04      5.26 o
  -2   6  19       38.26       43.47      1.96 o
  -1   6  19      318.68      329.25      4.58 o
   0   6  19      790.72      741.63      8.18 o
   1   6  19      314.99      326.67      4.53 o
   2   6  19       37.25       42.49      2.58 o
   3   6  19      322.33      332.82      5.69 o
   4   6  19      326.93      323.62      7.08 o
   5   6  19      373.07      374.70      9.40 o
   6   6  19      163.28      160.35      6.22 o
   7   6  19        5.16        3.04      1.73 o
  -6   7  19      139.45      137.77      5.99 o
  -5   7  19       84.97       80.85      4.17 o
  -4   7  19       35.77       35.15      3.28 o
  -3   7  19      197.69      206.42      6.45 o
  -2   7  19       41.12       36.07      2.53 o
  -1   7  19      263.81      255.39      4.47 o
   0   7  19      350.61      345.86      5.19 o
   1   7  19      263.17      254.97      4.69 o
   2   7  19       41.41       36.85      2.65 o
   3   7  19      197.90      203.63      5.58 o
   4   7  19       38.06       39.40      2.92 o
   5   7  19       81.75       77.14      4.62 o
   6   7  19      137.09      145.84      6.14 o
  -6   8  19       25.10       21.29      3.19 o
  -5   8  19       52.41       63.48      5.11 o
  -4   8  19       17.00       21.55      2.83 o
  -3   8  19      290.49      290.61      8.82 o
  -2   8  19       53.41       60.14      3.83 o
  -1   8  19      391.10      392.04      6.41 o
   0   8  19       53.49       56.85      2.32 o
   1   8  19      400.68      402.06      6.83 o
   2   8  19       53.44       69.64      6.37 o
   3   8  19      291.09      292.12      7.94 o
   4   8  19       16.51       17.26      2.33 o
   5   8  19       51.12       51.53      4.42 o
   6   8  19       25.71       21.57      3.11 o
  -6   9  19        7.69        7.82      2.45 o
  -5   9  19       20.40       16.50      2.98 o
  -4   9  19      161.56      162.98      5.12 o
  -3   9  19       35.45       24.10      5.21 o
  -2   9  19       70.20       70.79      4.40 o
  -1   9  19       14.38       22.65      5.01 o
   0   9  19       15.02       14.85      1.67 o
   1   9  19       14.00       17.60      2.76 o
   2   9  19       72.99       66.45      5.96 o
   3   9  19       36.72       33.40      2.65 o
   4   9  19      162.63      158.03      5.10 o
   5   9  19       19.33       15.09      2.77 o
   6   9  19        8.04        3.83      2.13 o
  -5  10  19       68.59       71.72      5.58 o
  -4  10  19      182.24      188.01      5.58 o
  -3  10  19        7.03       16.19      8.32 o
  -2  10  19      139.72      141.08      6.18 o
  -1  10  19      101.60       97.74      3.77 o
   0  10  19      142.05      148.09      4.56 o
   1  10  19       98.10      100.33      6.07 o
   2  10  19      133.88      142.16      5.68 o
   3  10  19        6.01        1.74      2.81 o
   4  10  19      182.14      192.55      7.85 o
   5  10  19       69.46       57.57      5.03 o
  -4  11  19       86.09       94.61      8.90 o
  -3  11  19       12.69        8.61      7.18 o
  -2  11  19       79.97       90.34      6.95 o
  -1  11  19       42.85       45.41      3.70 o
   0  11  19       14.61       17.03      1.87 o
   1  11  19       42.44       53.52      6.96 o
   2  11  19       78.26       90.88     10.48 o
   3  11  19       13.40       14.91      2.60 o
   4  11  19       88.01       98.54      8.04 o
  -2  12  19       89.78       75.39     18.60 o
  -1  12  19      299.12      312.87      7.09 o
   0  12  19      371.81      363.69     10.62 o
   1  12  19      291.18      313.50      7.95 o
   2  12  19       85.06       85.06      4.69 o
   3  12  19      197.96      199.75     11.47 o
   4  12  19       23.53       12.58      4.32 o
  -2  13  19        7.36       10.65      5.67 o
  -1  13  19       51.55       53.40      4.64 o
   0  13  19       23.57       20.57      2.95 o
   1  13  19       53.04       52.96      3.52 o
   2  13  19        8.08        6.74      3.55 o
   0   0  20      155.09      171.26      3.90 o
   1   0  20     2411.46     2409.24     14.27 o
   2   0  20      214.31      201.72      3.39 o
   3   0  20       59.23       64.00      2.07 o
   4   0  20       39.30       36.49      2.84 o
   5   0  20      360.45      352.75      8.57 o
   6   0  20       26.78       23.91      2.78 o
   7   0  20       75.15       76.32      4.17 o
  -7   1  20      166.79      171.44      5.99 o
  -6   1  20       48.00       51.66      3.86 o
  -5   1  20      344.26      344.31      8.49 o
  -4   1  20       92.77       95.00      5.64 o
  -3   1  20      202.16      207.28      3.75 o
  -2   1  20       52.82       54.46      1.96 o
  -1   1  20      288.39      291.32      3.63 o
   0   1  20      201.65      231.09      3.24 o
   1   1  20      285.11      296.54      3.66 o
   2   1  20       53.24       56.04      1.94 o
   3   1  20      207.65      219.28      3.84 o
   4   1  20       94.54       92.62      4.68 o
   5   1  20      348.93      329.11      8.08 o
   6   1  20       47.84       55.34      3.35 o
   7   1  20      171.44      184.84      6.21 o
  -7   2  20       33.79       30.44      3.26 o
  -6   2  20       34.34       35.50      3.89 o
  -5   2  20       86.82       89.81      5.07 o
  -4   2  20       46.31       52.96      4.87 o
  -3   2  20      139.67      130.92      2.90 o
  -2   2  20       19.28       20.80      1.44 o
  -1   2  20      936.13      879.36      6.96 o
   0   2  20      501.07      488.53      5.96 o
   1   2  20      915.95      862.41      6.96 o
   2   2  20       20.00       19.96      1.15 o
   3   2  20      144.56      134.57      3.56 o
   4   2  20       46.57       52.28      3.01 o
   5   2  20       86.24       82.20      4.17 o
   6   2  20       34.82       32.12      3.15 o
   7   2  20       33.22       33.27      3.24 o
  -7   3  20       35.79       33.25      3.90 o
  -6   3  20      106.18      105.17      5.72 o
  -5   3  20       16.63       17.52      2.87 o
  -4   3  20      263.54      262.80      8.20 o
  -3   3  20      245.55      245.66      3.93 o
  -2   3  20      192.82      198.30      4.37 o
  -1   3  20      154.04      152.04      2.69 o
   0   3  20      114.93      100.59      2.60 o
   1   3  20      153.16      151.59      2.55 o
   2   3  20      190.43      199.67      3.21 o
   3   3  20      252.55      245.73      3.91 o
   4   3  20      258.73      254.33      6.29 o
   5   3  20       15.05       14.80      2.24 o
   6   3  20      108.65      104.60      4.82 o
   7   3  20       37.21       38.52      3.44 o
  -7   4  20       36.90       36.77      4.18 o
  -6   4  20       17.51       25.45      6.72 o
  -5   4  20      103.21      107.23      5.78 o
  -4   4  20       16.78       15.58      2.23 o
  -3   4  20      145.16      139.55      3.11 o
  -2   4  20      261.96      263.48      4.23 o
  -1   4  20      631.30      606.83      5.99 o
   0   4  20       88.56       73.73      2.22 o
   1   4  20      642.66      612.37      5.92 o
   2   4  20      262.49      266.84      3.99 o
   3   4  20      148.36      148.79      3.22 o
   4   4  20       16.95       18.30      2.00 o
   5   4  20      102.75      105.94      4.33 o
   6   4  20       17.63       20.40      2.73 o
   7   4  20       37.36       33.68      3.38 o
  -7   5  20       92.53       92.33      5.74 o
  -6   5  20       13.62       10.63      2.72 o
  -5   5  20      123.19      126.36      6.33 o
  -4   5  20       76.50       83.35      3.90 o
  -3   5  20       40.19       42.39      2.40 o
  -2   5  20      398.12      401.10      5.76 o
  -1   5  20       58.61       52.30      1.81 o
   0   5  20       55.82       47.85      1.85 o
   1   5  20       59.57       53.46      1.86 o
   2   5  20      391.29      402.54      5.42 o
   3   5  20       39.55       45.55      3.03 o
   4   5  20       78.79       82.28      4.09 o
   5   5  20      126.76      128.39      5.43 o
   6   5  20       12.32        6.67      2.03 o
   7   5  20       91.78       95.41      4.86 o
  -7   6  20        9.95        9.28      4.72 o
  -6   6  20        7.46        6.59      2.49 o
  -5   6  20       58.75       57.76      4.45 o
  -4   6  20      113.29      115.59      4.59 o
  -3   6  20      194.26      200.90      7.07 o
  -2   6  20       98.79      108.01      2.96 o
  -1   6  20       27.09       25.98      1.62 o
   0   6  20       36.13       35.33      1.72 o
   1   6  20       23.01       24.26      1.45 o
   2   6  20       99.44      107.14      3.23 o
   3   6  20      192.68      194.25      4.33 o
   4   6  20      109.43      114.13      4.17 o
   5   6  20       54.45       51.00      4.20 o
   6   6  20        6.95        4.52      1.90 o
   7   6  20        9.86        7.72      3.73 o
  -6   7  20      101.46       96.02      6.10 o
  -5   7  20       11.30       16.86      3.95 o
  -4   7  20      436.44      423.03     10.36 o
  -3   7  20       67.35       69.83      3.93 o
  -2   7  20      534.89      554.41      8.93 o
  -1   7  20       57.89       62.04      2.24 o
   0   7  20      302.25      294.89      4.92 o
   1   7  20       57.80       61.18      2.35 o
   2   7  20      532.84      540.56     12.78 o
   3   7  20       67.66       74.85      3.07 o
   4   7  20      441.51      450.09      8.30 o
   5   7  20        9.99       10.72      2.43 o
   6   7  20      100.20       87.69      5.20 o
  -6   8  20       43.87       44.35      4.21 o
  -5   8  20       42.78       39.44      3.97 o
  -4   8  20      136.52      132.38      4.28 o
  -3   8  20      364.56      390.05      7.73 o
  -2   8  20      218.49      221.38      5.50 o
  -1   8  20      476.42      471.84      7.20 o
   0   8  20        9.07        7.40      1.25 o
   1   8  20      465.46      461.46      7.94 o
   2   8  20      216.85      224.87      8.00 o
   3   8  20      369.34      387.37      8.15 o
   4   8  20      131.67      121.73      6.40 o
   5   8  20       43.58       37.55      3.92 o
   6   8  20       41.53       37.01      3.93 o
  -5   9  20       12.93       10.53      2.60 o
  -4   9  20      137.40      131.12      4.64 o
  -3   9  20       67.49       52.83      4.87 o
  -2   9  20      250.16      255.06      7.12 o
  -1   9  20      148.21      139.10      5.23 o
   0   9  20      260.49      266.27      6.13 o
   1   9  20      146.99      144.02      4.36 o
   2   9  20      266.03      268.67     12.04 o
   3   9  20       65.79       56.25      3.22 o
   4   9  20      130.90      121.20      5.42 o
   5   9  20       12.05        7.67      2.41 o
  -5  10  20       85.44       82.50      6.04 o
  -4  10  20      178.02      169.43     16.02 o
  -3  10  20       71.75       71.60      8.20 o
  -2  10  20       18.96       26.13      5.55 o
  -1  10  20       21.03       27.64      3.56 o
   0  10  20        1.17        0.80      1.05 o
   1  10  20       22.24       39.41      7.77 o
   2  10  20       20.35       32.08      5.39 o
   3  10  20       69.81       69.45      5.55 o
   4  10  20      182.31      178.89      7.65 o
   5  10  20       86.34       83.96      6.69 o
  -4  11  20       36.65       35.11      6.16 o
  -3  11  20       41.24       38.04      4.83 o
  -2  11  20      582.74      571.92     26.94 o
  -1  11  20       21.06       20.47      2.19 o
   0  11  20       83.49       87.23      4.29 o
   1  11  20       20.85       25.79      2.93 o
   2  11  20      571.18      572.62     10.77 o
   3  11  20       40.89       49.66      8.80 o
   4  11  20       38.13       45.25      9.45 o
  -2  12  20       19.91       16.58      3.49 o
  -1  12  20       15.55       16.06      4.43 o
   0  12  20        1.37        1.91      1.92 o
   1  12  20       15.69       37.17     11.14 o
   2  12  20       20.68       23.61      3.07 o
   3  12  20       22.01       21.99      6.35 o
  -2  13  20      232.99      222.16      9.62 o
  -1  13  20       54.68       60.29     11.10 o
   0  13  20      264.73      277.99      8.27 o
   1  13  20       54.38       50.46      4.15 o
   2  13  20      239.79      242.03      7.86 o
   1   0  21       70.10       83.92      2.09 o
   2   0  21      277.06      270.41      4.08 o
   3   0  21       76.55       82.53      2.43 o
   4   0  21      325.37      333.95      7.58 o
   5   0  21        2.23        2.79      1.58 o
   6   0  21       19.21       17.07      2.54 o
   7   0  21       13.95       13.44      2.38 o
  -7   1  21       79.91       76.78      4.30 o
  -6   1  21       76.08       72.89      3.79 o
  -5   1  21       38.16       38.46      3.14 o
  -4   1  21       49.78       54.41      4.06 o
  -3   1  21      153.18      157.20      3.34 o
  -2   1  21      170.51      169.88      3.20 o
  -1   1  21      608.94      577.55      5.37 o
   0   1  21      250.03      254.30      5.09 o
   1   1  21      593.79      567.07      5.71 o
   2   1  21      162.67      169.24      3.93 o
   3   1  21      157.19      157.41      3.34 o
   4   1  21       44.57       49.62      2.71 o
   5   1  21       40.48       47.36      3.76 o
   6   1  21       77.18       75.21      4.33 o
   7   1  21       78.22       78.73      4.27 o
  -7   2  21       13.82       14.22      2.49 o
  -6   2  21      224.34      234.13      6.53 o
  -5   2  21       83.96       80.15      4.29 o
  -4   2  21       19.39       18.96      2.32 o
  -3   2  21      531.00      517.98      6.53 o
  -2   2  21       64.52       75.10      2.43 o
  -1   2  21      131.44      125.46      2.39 o
   0   2  21      146.68      158.43      3.39 o
   1   2  21      133.02      131.27      2.54 o
   2   2  21       65.38       71.69      2.31 o
   3   2  21      531.00      527.73      6.24 o
   4   2  21       17.56       19.97      2.63 o
   5   2  21       86.99       82.16      4.27 o
   6   2  21      227.36      228.81      7.57 o
   7   2  21       12.68       11.18      2.21 o
  -7   3  21       14.30       13.08      2.96 o
  -6   3  21      116.37      120.89      4.79 o
  -5   3  21      201.22      209.13      5.63 o
  -4   3  21      159.04      167.24      5.68 o
  -3   3  21      672.70      666.94      7.50 o
  -2   3  21      288.56      281.77      5.06 o
  -1   3  21      149.78      152.94      2.75 o
   0   3  21     1518.16     1436.47     12.19 o
   1   3  21      148.24      149.31      2.67 o
   2   3  21      288.32      274.68      4.05 o
   3   3  21      660.89      646.44      7.43 o
   4   3  21      155.18      161.83      4.95 o
   5   3  21      203.96      195.57      6.49 o
   6   3  21      119.84      120.17      5.30 o
   7   3  21       14.53       12.51      2.31 o
  -7   4  21       96.61      102.74      6.02 o
  -6   4  21      110.34      111.12      6.13 o
  -5   4  21        4.97        3.58      2.02 o
  -4   4  21      155.99      152.53      4.86 o
  -3   4  21      308.23      319.05      5.88 o
  -2   4  21       61.70       65.75      3.38 o
  -1   4  21       10.06       10.91      1.06 o
   0   4  21      154.15      133.51      3.00 o
   1   4  21        8.43        7.77      0.95 o
   2   4  21       58.00       58.46      2.04 o
   3   4  21      309.05      315.34      4.95 o
   4   4  21      160.51      163.59      4.33 o
   5   4  21        6.04        3.69      1.69 o
   6   4  21      108.54       96.07      4.83 o
   7   4  21       96.90       97.63      4.93 o
  -7   5  21       22.83       19.35      3.51 o
  -6   5  21       38.60       31.72      4.10 o
  -5   5  21       40.32       41.98      3.90 o
  -4   5  21        7.50        8.69      1.77 o
  -3   5  21       56.78       65.87      4.40 o
  -2   5  21      493.93      499.48      7.73 o
  -1   5  21       48.46       51.14      1.98 o
   0   5  21      232.48      235.62      4.43 o
   1   5  21       44.98       49.20      1.95 o
   2   5  21      490.17      502.39      7.57 o
   3   5  21       57.48       58.25      3.11 o
   4   5  21        6.43        6.77      1.46 o
   5   5  21       41.47       40.62      3.74 o
   6   5  21       39.53       30.00      3.39 o
   7   5  21       21.40       25.54      3.20 o
  -6   6  21       40.84       42.78      4.75 o
  -5   6  21       57.15       64.48      6.63 o
  -4   6  21       89.04       79.82      4.22 o
  -3   6  21      112.47      123.06      4.21 o
  -2   6  21      362.68      372.07      6.56 o
  -1   6  21      140.25      139.52      3.27 o
   0   6  21        6.63        5.94      0.94 o
   1   6  21      137.45      135.13      3.08 o
   2   6  21      366.39      370.28      7.03 o
   3   6  21      116.09      120.36      3.80 o
   4   6  21       93.36       89.28      3.82 o
   5   6  21       56.95       45.23      4.07 o
   6   6  21       39.15       42.43      4.03 o
  -6   7  21       11.04        7.64      2.71 o
  -5   7  21        0.90       -0.07      1.53 o
  -4   7  21      216.81      209.93      7.39 o
  -3   7  21       11.58       14.01      1.94 o
  -2   7  21      184.54      203.30      8.80 o
  -1   7  21       73.84       72.26      2.66 o
   0   7  21       27.90       33.90      1.91 o
   1   7  21       70.45       80.16      3.82 o
   2   7  21      181.33      211.91      9.02 o
   3   7  21       12.12       18.98      4.97 o
   4   7  21      216.35      210.97      6.10 o
   5   7  21        1.42        0.86      1.60 o
   6   7  21        9.99        6.53      2.23 o
  -6   8  21       51.53       47.64      4.41 o
  -5   8  21      270.59      276.44      8.88 o
  -4   8  21       59.13       60.74      4.97 o
  -3   8  21       96.33       86.19      3.72 o
  -2   8  21      293.12      312.64      7.25 o
  -1   8  21       38.74       40.12      2.23 o
   0   8  21      309.54      321.43      6.78 o
   1   8  21       41.15       47.24      2.57 o
   2   8  21      299.00      306.63     12.81 o
   3   8  21      102.59       88.89      4.04 o
   4   8  21       55.16       54.50      3.31 o
   5   8  21      274.40      272.60      8.79 o
   6   8  21       50.24       43.13      4.33 o
  -5   9  21       39.31       35.91      4.07 o
  -4   9  21      189.29      201.22      7.05 o
  -3   9  21      184.20      182.54      6.68 o
  -2   9  21        3.80        8.27      3.68 o
  -1   9  21       37.76       37.67      2.65 o
   0   9  21       48.08       46.18      2.49 o
   1   9  21       39.53       44.32      2.60 o
   2   9  21        3.09        7.11      4.44 o
   3   9  21      181.57      179.41      8.02 o
   4   9  21      191.04      193.63      7.75 o
   5   9  21       37.55       36.41      4.06 o
  -5  10  21       51.05       41.94      4.51 o
  -4  10  21       71.22       62.93      7.53 o
  -3  10  21      172.78      170.40      6.31 o
  -2  10  21      309.55      297.63      9.36 o
  -1  10  21      128.31      127.43      4.34 o
   0  10  21      591.10      591.27      8.93 o
   1  10  21      131.74      122.23      9.77 o
   2  10  21      307.85      302.85      8.09 o
   3  10  21      166.81      163.46      7.96 o
   4  10  21       74.37       75.18      5.45 o
   5  10  21       48.04       45.31      6.72 o
  -4  11  21       11.80       12.10      4.42 o
  -3  11  21       11.24       12.58      4.68 o
  -2  11  21       15.70       13.54      3.50 o
  -1  11  21      117.46      120.18      4.34 o
   0  11  21       23.33       21.57      2.29 o
   1  11  21      118.88      127.18      7.97 o
   2  11  21       16.39       20.37      2.98 o
   3  11  21       12.44       26.24     11.19 o
   4  11  21       11.01        7.09      2.53 o
  -2  12  21        7.87        3.58      2.17 o
  -1  12  21      214.22      214.50     10.03 o
   0  12  21       48.10       51.17      3.96 o
   1  12  21      213.03      204.68      6.07 o
   2  12  21        8.79       10.58      4.38 o
   3  12  21       44.15       47.53      8.80 o
  -1  13  21        0.97        6.34      5.08 o
   0  13  21        2.46        6.82      3.26 o
   1  13  21        0.85        0.21      1.53 o
   0   0  22       56.38       45.05      2.73 o
   1   0  22      127.59      115.48      2.42 o
   2   0  22     1299.16     1220.69     11.84 o
   3   0  22        1.68        3.72      0.82 o
   4   0  22      157.11      166.07      5.33 o
   5   0  22      324.10      322.95      9.85 o
   6   0  22      146.23      136.81      5.64 o
   7   0  22        3.05        4.94      1.84 o
  -7   1  22       34.87       35.84      3.46 o
  -6   1  22       96.98       92.49      4.85 o
  -5   1  22        6.67        5.37      1.82 o
  -4   1  22      315.58      326.23      7.55 o
  -3   1  22       29.81       32.14      2.24 o
  -2   1  22       69.79       69.72      3.08 o
  -1   1  22      232.59      231.75      3.46 o
   0   1  22      395.51      370.87      5.46 o
   1   1  22      234.98      232.94      3.48 o
   2   1  22       72.64       73.08      2.52 o
   3   1  22       29.71       29.66      1.96 o
   4   1  22      321.06      332.50      7.53 o
   5   1  22        6.21        6.91      2.13 o
   6   1  22      101.28       99.52      4.90 o
   7   1  22       36.02       32.58      3.37 o
  -7   2  22       20.09       18.21      2.47 o
  -6   2  22      116.76      114.43      4.84 o
  -5   2  22       56.47       58.58      4.90 o
  -4   2  22      267.32      283.73      7.81 o
  -3   2  22       38.42       41.01      2.57 o
  -2   2  22      351.28      361.35      5.83 o
  -1   2  22      164.86      155.72      2.83 o
   0   2  22      227.90      213.34      3.76 o
   1   2  22      167.42      159.72      2.95 o
   2   2  22      353.16      352.97      5.61 o
   3   2  22       37.10       36.29      1.77 o
   4   2  22      255.70      261.47      6.67 o
   5   2  22       54.72       57.86      4.15 o
   6   2  22      120.63      120.40      5.32 o
   7   2  22       19.96       19.34      2.79 o
  -7   3  22       16.47       15.71      3.19 o
  -6   3  22       90.66       92.93      5.65 o
  -5   3  22       52.51       52.28      4.89 o
  -4   3  22      211.71      206.72      5.57 o
  -3   3  22       73.64       83.71      3.58 o
  -2   3  22       72.40       71.51      2.87 o
  -1   3  22      202.99      205.46      3.55 o
   0   3  22       13.28       14.31      1.29 o
   1   3  22      197.29      204.41      3.60 o
   2   3  22       70.71       71.48      3.38 o
   3   3  22       74.46       82.59      3.35 o
   4   3  22      220.05      215.22      4.89 o
   5   3  22       53.03       51.63      3.54 o
   6   3  22       93.68       90.14      6.67 o
   7   3  22       16.16       16.52      2.55 o
  -7   4  22       44.96       48.96      4.92 o
  -6   4  22       57.30       61.26      5.40 o
  -5   4  22       32.62       30.12      3.93 o
  -4   4  22      143.69      145.44      6.33 o
  -3   4  22      101.29      107.85      3.31 o
  -2   4  22      384.88      379.71      6.87 o
  -1   4  22      330.17      331.45      5.01 o
   0   4  22      261.91      275.28      4.46 o
   1   4  22      329.77      328.02      4.57 o
   2   4  22      379.60      376.79      7.12 o
   3   4  22      103.83      105.61      6.19 o
   4   4  22      144.53      141.31      4.45 o
   5   4  22       33.03       30.35      3.23 o
   6   4  22       54.89       57.09      4.42 o
   7   4  22       45.85       42.87      4.43 o
  -6   5  22       91.08       86.11      5.75 o
  -5   5  22       79.96       78.30      4.68 o
  -4   5  22        6.77        5.48      1.68 o
  -3   5  22       86.47       95.31      5.06 o
  -2   5  22      192.95      198.86      4.67 o
  -1   5  22      270.01      263.38      4.50 o
   0   5  22       16.43       15.06      1.60 o
   1   5  22      272.09      272.35      4.49 o
   2   5  22      192.22      201.68      6.37 o
   3   5  22       83.22       94.91      3.69 o
   4   5  22        6.75        7.02      1.59 o
   5   5  22       82.06       81.82      4.77 o
   6   5  22       91.60       94.70      5.05 o
  -6   6  22       47.90       42.02      4.84 o
  -5   6  22       88.86       92.79      5.06 o
  -4   6  22       46.91       40.56      3.91 o
  -3   6  22      251.11      251.74      5.96 o
  -2   6  22      293.97      288.86      6.24 o
  -1   6  22       62.33       63.15      2.68 o
   0   6  22      161.65      148.57      3.27 o
   1   6  22       61.07       64.63      3.23 o
   2   6  22      302.52      301.32      7.85 o
   3   6  22      248.08      255.80      7.95 o
   4   6  22       46.94       39.50      3.32 o
   5   6  22       85.53       76.84      4.83 o
   6   6  22       49.93       43.90      4.16 o
  -6   7  22       12.50        6.58      2.71 o
  -5   7  22       47.71       43.39      4.18 o
  -4   7  22       17.54       14.66      2.74 o
  -3   7  22      180.89      186.79      6.44 o
  -2   7  22       78.87       85.67      3.65 o
  -1   7  22      228.56      235.74      5.25 o
   0   7  22        5.71        5.62      1.10 o
   1   7  22      230.17      242.53      5.90 o
   2   7  22       76.00       93.06      5.31 o
   3   7  22      186.57      185.93      5.82 o
   4   7  22       17.22       17.52      2.12 o
   5   7  22       46.52       44.44      4.23 o
   6   7  22       11.64        9.41      2.52 o
  -5   8  22       34.66       33.18      3.86 o
  -4   8  22       36.31       37.44      4.04 o
  -3   8  22       55.03       46.72      3.30 o
  -2   8  22      256.35      268.14      8.50 o
  -1   8  22       57.32       63.32      4.47 o
   0   8  22       40.63       39.57      2.56 o
   1   8  22       56.90       59.14      2.99 o
   2   8  22      251.74      242.63     10.35 o
   3   8  22       54.96       55.34      3.38 o
   4   8  22       35.67       34.66      3.47 o
   5   8  22       33.35       30.41      3.69 o
  -5   9  22      206.41      204.83      8.08 o
  -4   9  22       34.38       40.92      4.59 o
  -3   9  22       51.73       57.07      3.49 o
  -2   9  22       15.15       23.30      5.22 o
  -1   9  22      243.48      246.15      6.05 o
   0   9  22       57.54       59.52      2.73 o
   1   9  22      243.69      242.47      5.83 o
   2   9  22       13.97       23.26      8.06 o
   3   9  22       50.61       49.85      5.20 o
   4   9  22       36.08       33.02      3.97 o
   5   9  22      202.97      204.49      9.36 o
  -4  10  22       53.85       49.18      7.12 o
  -3  10  22       68.22       65.04      4.88 o
  -2  10  22       10.17       13.72      8.34 o
  -1  10  22      145.25      152.35      4.82 o
   0  10  22       82.59       90.91      4.53 o
   1  10  22      143.00      142.32      4.86 o
   2  10  22        9.43       21.54      4.50 o
   3  10  22       69.75       82.08      5.77 o
   4  10  22       54.04       68.38     12.18 o
  -3  11  22      124.91      125.52      7.90 o
  -2  11  22      135.52       64.99      5.32 o
  -1  11  22      129.23      118.66      5.70 o
   0  11  22        6.08        5.44      1.57 o
   1  11  22      130.85      131.37      4.69 o
   2  11  22      138.67      143.06      7.60 o
   3  11  22      131.78      129.97      8.83 o
   4  11  22      177.29      176.72     11.14 o
  -2  12  22       42.45       34.13      4.57 o
  -1  12  22       59.54       66.64      4.23 o
   0  12  22       15.59       16.36      2.62 o
   1  12  22       60.10       63.48      4.01 o
   2  12  22       41.65       32.22      5.56 o
   1   0  23       22.74       21.85      1.49 o
   2   0  23       21.35       22.57      1.66 o
   3   0  23      559.95      564.65      7.96 o
   4   0  23      365.52      374.95      9.33 o
   5   0  23      112.51      111.64      6.02 o
   6   0  23       61.45       60.80      4.48 o
   7   0  23       50.30       47.77      4.05 o
  -7   1  23      105.78       99.36      5.05 o
  -6   1  23       90.23       91.67      5.00 o
  -5   1  23       10.58       10.80      2.35 o
  -4   1  23      115.25      120.67      4.44 o
  -3   1  23      391.03      400.57      6.17 o
  -2   1  23       95.88       95.11      3.31 o
  -1   1  23      544.42      519.71      6.28 o
   0   1  23      463.26      436.73      7.53 o
   1   1  23      561.22      537.56      5.88 o
   2   1  23       92.26       89.73      3.97 o
   3   1  23      385.70      382.94      5.92 o
   4   1  23      119.96      122.16      6.03 o
   5   1  23       10.98       13.34      2.06 o
   6   1  23       91.15       96.99      4.91 o
   7   1  23      108.55      106.01      5.17 o
  -7   2  23       71.89       76.55      4.20 o
  -6   2  23       67.08       62.72      4.59 o
  -5   2  23       69.31       70.79      5.12 o
  -4   2  23      122.71      132.87      4.91 o
  -3   2  23      110.38      112.13      5.23 o
  -2   2  23       70.17       67.44      2.38 o
  -1   2  23       14.80       12.56      1.28 o
   0   2  23        8.61       12.96      1.19 o
   1   2  23       14.98       12.92      1.22 o
   2   2  23       67.72       65.91      3.65 o
   3   2  23      105.51      104.73      5.20 o
   4   2  23      125.04      123.25      3.57 o
   5   2  23       74.04       81.74      4.04 o
   6   2  23       66.97       61.27      4.41 o
   7   2  23       69.60       75.80      4.62 o
  -7   3  23       45.09       43.88      4.15 o
  -6   3  23       40.55       39.54      4.44 o
  -5   3  23       84.11       80.12      5.39 o
  -4   3  23       26.06       28.94      2.60 o
  -3   3  23       80.87       90.04      5.27 o
  -2   3  23      370.25      386.62     12.79 o
  -1   3  23      444.80      451.26      6.02 o
   0   3  23       75.95       73.77      2.29 o
   1   3  23      436.91      443.93      5.85 o
   2   3  23      370.47      376.12      7.13 o
   3   3  23       73.01       72.85      3.39 o
   4   3  23       24.47       24.06      2.14 o
   5   3  23       82.62       79.95      4.08 o
   6   3  23       40.69       36.74      3.68 o
   7   3  23       47.88       45.91      4.00 o
  -6   4  23      116.96      115.38      6.55 o
  -5   4  23       64.14       74.56      4.13 o
  -4   4  23      133.66      135.12      4.85 o
  -3   4  23        7.93       10.61      1.46 o
  -2   4  23      578.59      572.15      8.90 o
  -1   4  23       56.81       50.57      2.21 o
   0   4  23       78.81       65.25      2.39 o
   1   4  23       54.35       53.90      2.17 o
   2   4  23      576.94      578.14     11.32 o
   3   4  23        8.65       16.37      2.64 o
   4   4  23      135.38      137.81      4.24 o
   5   4  23       63.23       61.40      3.88 o
   6   4  23      117.39      116.11      5.52 o
  -6   5  23       73.31       71.84      5.86 o
  -5   5  23      195.35      203.04      6.62 o
  -4   5  23       76.03       84.42      4.73 o
  -3   5  23      408.56      398.62      7.45 o
  -2   5  23       56.12       69.45      4.80 o
  -1   5  23      398.60      375.36      5.97 o
   0   5  23        0.04        0.65      0.74 o
   1   5  23      392.95      375.58      6.87 o
   2   5  23       53.29       45.95      4.07 o
   3   5  23      414.00      402.68      9.47 o
   4   5  23       76.21       75.99      4.51 o
   5   5  23      191.73      182.63      6.86 o
   6   5  23       72.78       68.66      4.87 o
  -6   6  23        6.55        7.71      2.85 o
  -5   6  23      105.91      109.39      7.61 o
  -4   6  23       31.83       32.33      3.61 o
  -3   6  23      153.13      154.96      4.70 o
  -2   6  23      246.44      250.46      7.50 o
  -1   6  23       26.50       29.96      2.04 o
   0   6  23       97.60      104.53      3.54 o
   1   6  23       28.27       34.29      2.15 o
   2   6  23      254.96      258.37     12.98 o
   3   6  23      152.68      157.87      5.30 o
   4   6  23       32.97       31.82      2.81 o
   5   6  23      106.69      107.99      6.89 o
   6   6  23        6.07        3.48      2.04 o
  -6   7  23       11.92        6.84      2.84 o
  -5   7  23       74.17       73.55      6.16 o
  -4   7  23        8.57        8.53      2.32 o
  -3   7  23      100.05       96.83      3.92 o
  -2   7  23       71.01       88.73      5.83 o
  -1   7  23       91.34       86.71      2.97 o
   0   7  23       32.73       33.85      2.50 o
   1   7  23       92.46       87.80      3.57 o
   2   7  23       72.00       85.06      6.61 o
   3   7  23      100.58       97.27      3.77 o
   4   7  23        8.19        6.03      1.61 o
   5   7  23       72.88       71.25      5.51 o
   6   7  23       10.30        6.52      2.35 o
  -5   8  23        3.69        3.72      2.19 o
  -4   8  23       63.74       72.17      7.07 o
  -3   8  23       27.13       34.66      4.28 o
  -2   8  23      241.38      236.86      8.08 o
  -1   8  23      243.77      233.64      5.84 o
   0   8  23       41.09       44.30      2.47 o
   1   8  23      244.72      235.55      6.05 o
   2   8  23      242.12      202.27     50.41 o
   3   8  23       29.53       27.30      2.64 o
   4   8  23       66.13       70.84      5.23 o
   5   8  23        3.59        2.51      2.06 o
  -5   9  23       56.14       48.83      4.85 o
  -4   9  23       30.22       27.04      4.29 o
  -3   9  23       86.57       91.48      4.30 o
  -2   9  23       59.40       60.90      8.75 o
  -1   9  23       74.54       80.94      3.50 o
   0   9  23        7.50        4.85      1.27 o
   1   9  23       73.63       85.57      6.39 o
   2   9  23       57.87       82.20     11.56 o
   3   9  23       86.47       81.00      5.89 o
   4   9  23       30.30       30.50      4.74 o
   5   9  23       55.10       58.80      5.87 o
  -4  10  23        8.92        9.67      4.12 o
  -3  10  23       37.95       38.70      4.17 o
  -2  10  23       86.61       86.99      6.21 o
  -1  10  23       54.56       54.81      3.55 o
   0  10  23       51.74       52.96      3.99 o
   1  10  23       53.26       56.14      3.43 o
   2  10  23       83.83       93.99      8.74 o
   3  10  23       38.87       43.92      3.37 o
   4  10  23       10.55       23.16      6.18 o
  -3  11  23      121.34      135.09      8.11 o
  -2  11  23       15.80       14.28      5.83 o
  -1  11  23      135.22      145.53      5.87 o
   0  11  23       38.73       42.47      2.92 o
   1  11  23      134.90      133.89      4.90 o
   2  11  23       16.08       17.42      3.07 o
   3  11  23      122.08      140.86     12.58 o
  -2  12  23      153.01      146.75     10.56 o
  -1  12  23       33.76       34.43      4.12 o
   0  12  23      770.62      766.61     14.61 o
   1  12  23       35.71       37.47      3.69 o
   2  12  23      155.43      129.03     39.93 o
   0   0  24       23.43       20.76      2.27 o
   1   0  24       66.89       80.28      2.31 o
   2   0  24       22.98       27.67      2.51 o
   3   0  24       99.99      101.20      3.25 o
   4   0  24       41.35       42.72      3.49 o
   5   0  24       23.25       26.24      2.74 o
   6   0  24       18.20       12.68      2.50 o
   7   0  24        0.26        0.33      1.59 o
  -7   1  24       41.53       39.48      4.48 o
  -6   1  24      179.73      177.34      6.67 o
  -5   1  24       16.23       15.29      3.32 o
  -4   1  24       95.78       95.98      4.02 o
  -3   1  24      130.84      133.88      4.06 o
  -2   1  24      145.54      156.33      3.50 o
  -1   1  24      109.78      110.25      2.95 o
   0   1  24      395.72      442.30      6.95 o
   1   1  24      109.35      114.40      3.04 o
   2   1  24      143.59      150.05      3.96 o
   3   1  24      132.81      139.00      4.09 o
   4   1  24       93.67       87.13      3.83 o
   5   1  24       18.37       16.33      2.36 o
   6   1  24      176.97      174.03      6.65 o
   7   1  24       40.94       40.74      3.92 o
  -7   2  24       46.19       24.73      6.03 o
  -6   2  24       73.08       80.54      4.95 o
  -5   2  24      385.89      385.79      8.24 o
  -4   2  24       51.47       67.06      6.32 o
  -3   2  24      254.35      271.59      6.38 o
  -2   2  24      227.67      230.19      4.59 o
  -1   2  24      711.23      704.78      8.02 o
   0   2  24      104.27      109.37      3.33 o
   1   2  24      709.17      716.29      8.31 o
   2   2  24      231.09      226.17      5.44 o
   3   2  24      248.45      253.83      8.38 o
   4   2  24       53.69       55.26      2.78 o
   5   2  24      389.80      386.51      8.87 o
   6   2  24       75.30       68.73      4.65 o
   7   2  24       49.09       48.17      6.16 o
  -6   3  24        4.64        2.65      2.17 o
  -5   3  24      265.74      271.99      6.97 o
  -4   3  24       33.67       48.20      6.45 o
  -3   3  24       46.08       53.14      4.48 o
  -2   3  24      576.31      572.30     10.03 o
  -1   3  24       78.06       76.79      3.40 o
   0   3  24       34.25       33.46      1.93 o
   1   3  24       77.96       83.12      3.72 o
   2   3  24      565.95      560.90     13.16 o
   3   3  24       44.97       49.08      3.09 o
   4   3  24       36.07       34.93      2.42 o
   5   3  24      271.84      267.90      7.43 o
   6   3  24        5.58        5.36      1.74 o
  -6   4  24       51.38       49.02      5.16 o
  -5   4  24       49.91       47.60      3.57 o
  -4   4  24       44.81       45.29      4.69 o
  -3   4  24      260.03      274.45      8.37 o
  -2   4  24        2.92        7.76      2.33 o
  -1   4  24      376.22      369.05      5.48 o
   0   4  24      575.40      559.30      8.11 o
   1   4  24      364.14      359.98      5.53 o
   2   4  24        2.16        1.22      1.89 o
   3   4  24      260.13      264.87      6.34 o
   4   4  24       45.84       44.58      3.03 o
   5   4  24       47.11       45.54      4.16 o
   6   4  24       49.34       45.26      4.15 o
  -6   5  24      176.02      173.58      8.28 o
  -5   5  24       28.70       32.87      4.34 o
  -4   5  24       40.05       42.16      4.77 o
  -3   5  24      311.81      304.50      7.33 o
  -2   5  24      145.15      159.63      8.43 o
  -1   5  24        9.63       13.70      1.53 o
   0   5  24      167.10      173.10      3.99 o
   1   5  24       10.34       13.20      1.77 o
   2   5  24      148.20      159.53      5.70 o
   3   5  24      311.79      301.14      6.91 o
   4   5  24       40.57       35.95      2.84 o
   5   5  24       29.35       28.25      3.40 o
   6   5  24      178.53      172.93      6.95 o
  -6   6  24       57.03       51.87      5.55 o
  -5   6  24       30.84       25.67      4.07 o
  -4   6  24       65.28       65.95      5.67 o
  -3   6  24      158.92      154.42      4.55 o
  -2   6  24       26.33       32.28      2.80 o
  -1   6  24      346.53      344.15      6.10 o
   0   6  24      100.17       95.36      3.13 o
   1   6  24      348.74      343.71      7.19 o
   2   6  24       25.59       35.07      6.57 o
   3   6  24      156.39      157.84      4.85 o
   4   6  24       63.78       65.40      3.53 o
   5   6  24       33.47       27.49      3.52 o
   6   6  24       55.82       51.88      4.67 o
  -5   7  24        3.20        3.37      2.45 o
  -4   7  24       34.96       29.73      3.66 o
  -3   7  24       96.53      101.70      5.92 o
  -2   7  24      124.99      115.35      5.46 o
  -1   7  24       21.05       20.49      2.41 o
   0   7  24       75.90       77.98      3.06 o
   1   7  24       23.09       20.38      3.61 o
   2   7  24      127.51      118.95      7.09 o
   3   7  24       97.34       97.17      5.24 o
   4   7  24       38.05       37.92      3.46 o
   5   7  24        2.62        2.06      1.88 o
  -5   8  24       43.46       42.11      5.28 o
  -4   8  24       83.40       85.47      5.04 o
  -3   8  24       11.44       10.43      2.02 o
  -2   8  24       32.96       34.09      4.26 o
  -1   8  24       90.53       87.80      4.05 o
   0   8  24        0.27        0.27      1.00 o
   1   8  24       88.60       88.44      3.76 o
   2   8  24       32.49       41.28      4.83 o
   3   8  24        9.96        8.98      1.87 o
   4   8  24       79.68       84.45      5.45 o
   5   8  24       45.52       41.92      4.43 o
  -4   9  24       34.75       35.21      6.13 o
  -3   9  24      122.01      125.44      6.79 o
  -2   9  24      356.36      343.85     13.33 o
  -1   9  24      109.48      102.39      3.98 o
   0   9  24        0.58        0.21      1.04 o
   1   9  24      105.23      116.84      5.39 o
   2   9  24      358.69      366.09      9.10 o
   3   9  24      124.98      137.19     10.22 o
   4   9  24       36.25       34.66      4.06 o
  -4  10  24       76.75       68.88     11.20 o
  -3  10  24       29.10       28.59      4.06 o
  -2  10  24       12.13        9.99      2.97 o
  -1  10  24      125.72      117.50      5.14 o
   0  10  24       59.15       65.35      3.35 o
   1  10  24      123.19      126.52      4.93 o
   2  10  24       11.57       15.45      2.47 o
   3  10  24       29.04       30.13      5.18 o
   4  10  24       77.02       78.21      5.62 o
  -2  11  24      124.79      130.25     17.53 o
  -1  11  24       30.87       34.32      3.28 o
   0  11  24      171.19      159.26      6.15 o
   1  11  24       32.09       34.21      3.28 o
   2  11  24      129.81      139.09      6.77 o
  -1  12  24       78.85       78.10      5.27 o
   0  12  24      132.63      132.66      5.73 o
   1  12  24       78.37       63.67     17.21 o
   1   0  25        3.80        4.27      0.90 o
   2   0  25      493.41      496.33      8.28 o
   3   0  25        0.85        2.37      1.20 o
   4   0  25        4.45        3.89      2.20 o
   5   0  25        4.40        9.05      3.36 o
   6   0  25       17.10       16.25      3.36 o
  -6   1  25       11.70       11.03      2.38 o
  -5   1  25       62.51       65.67      4.13 o
  -4   1  25       73.65       64.36      4.51 o
  -3   1  25       98.31      104.27      3.66 o
  -2   1  25      336.44      340.86      5.77 o
  -1   1  25       70.18       73.94      2.35 o
   0   1  25        3.96        6.82      1.09 o
   1   1  25       72.32       75.15      2.53 o
   2   1  25      325.61      327.77      8.15 o
   3   1  25       96.95      103.23      3.91 o
   4   1  25       73.31       74.94      3.07 o
   5   1  25       61.40       63.24      4.16 o
   6   1  25       13.67       11.45      2.51 o
  -6   2  25       29.11       22.65      3.30 o
  -5   2  25      155.45      160.29      5.11 o
  -4   2  25       75.71       70.12      4.71 o
  -3   2  25      292.47      290.52      5.71 o
  -2   2  25       80.76       87.94      5.55 o
  -1   2  25      183.85      202.63      3.91 o
   0   2  25       11.00       12.84      1.37 o
   1   2  25      182.28      204.98      4.19 o
   2   2  25       82.00       92.74      6.20 o
   3   2  25      289.73      288.26      7.45 o
   4   2  25       79.97       76.65      3.37 o
   5   2  25      156.99      154.33      9.85 o
   6   2  25       28.31       22.80      3.12 o
  -6   3  25      125.17      128.21      6.21 o
  -5   3  25      107.74      116.69      8.60 o
  -4   3  25      122.65      123.43      6.69 o
  -3   3  25        8.31       13.07      1.81 o
  -2   3  25      822.15      825.60     12.40 o
  -1   3  25       83.83       85.08      2.56 o
   0   3  25      466.98      478.27      8.80 o
   1   3  25       85.13       85.85      2.70 o
   2   3  25      813.07      810.83     16.65 o
   3   3  25        7.56        8.12      3.73 o
   4   3  25      123.69      124.27      4.38 o
   5   3  25      108.20      109.69      5.49 o
   6   3  25      124.89      112.97      5.67 o
  -6   4  25      145.40      139.52      7.45 o
  -5   4  25       27.42       24.75      3.96 o
  -4   4  25       54.15       54.63      5.38 o
  -3   4  25       30.28       36.66      6.15 o
  -2   4  25      134.91      138.59      4.98 o
  -1   4  25      112.08      110.04      3.49 o
   0   4  25       12.56       19.84      2.28 o
   1   4  25      115.19      119.10      3.81 o
   2   4  25      132.40      133.99      6.34 o
   3   4  25       28.98       28.61      4.85 o
   4   4  25       54.74       57.93      3.48 o
   5   4  25       28.75       25.11      3.32 o
   6   4  25      144.91      143.80      6.39 o
  -6   5  25       68.06       72.46      6.41 o
  -5   5  25       25.99       27.94      4.12 o
  -4   5  25       98.59      100.17      6.36 o
  -3   5  25       63.16       63.79      3.84 o
  -2   5  25      277.66      289.81      8.74 o
  -1   5  25      226.91      231.44      4.91 o
   0   5  25       55.96       51.39      2.46 o
   1   5  25      230.44      241.00      5.89 o
   2   5  25      274.40      303.14      8.84 o
   3   5  25       64.21       58.95      3.64 o
   4   5  25       96.51       94.29      3.87 o
   5   5  25       25.78       26.13      3.41 o
   6   5  25       69.96       66.11      5.12 o
  -5   6  25       97.55       93.01      6.73 o
  -4   6  25      111.46      105.72      6.62 o
  -3   6  25        3.45        4.63      1.70 o
  -2   6  25       80.05       87.49      4.68 o
  -1   6  25      332.39      327.61      6.00 o
   0   6  25        9.61        9.89      1.46 o
   1   6  25      334.23      336.62      7.19 o
   2   6  25       77.49       70.63      4.57 o
   3   6  25        4.87        6.03      1.74 o
   4   6  25      115.38      109.69      4.62 o
   5   6  25       98.94      102.92      5.66 o
  -5   7  25       40.55       34.48      4.80 o
  -4   7  25      207.27      217.16     14.18 o
  -3   7  25       43.16       47.99      5.54 o
  -2   7  25       34.83       42.62      3.77 o
  -1   7  25        5.52        6.52      1.43 o
   0   7  25      200.93      208.54      4.99 o
   1   7  25        5.66        3.72      1.39 o
   2   7  25       34.94       24.70      7.00 o
   3   7  25       44.82       42.09      3.21 o
   4   7  25      208.97      215.25      8.03 o
   5   7  25       37.80       38.25      4.20 o
  -5   8  25       72.26       72.49      8.02 o
  -4   8  25       15.39       11.87      3.20 o
  -3   8  25       92.75      114.20     14.17 o
  -2   8  25       10.99       27.42      3.82 o
  -1   8  25      146.72      148.89      4.70 o
   0   8  25      275.65      281.12      5.88 o
   1   8  25      150.34      154.27      4.96 o
   2   8  25       11.82       34.30      9.93 o
   3   8  25       93.83      108.73      6.84 o
   4   8  25       15.50       12.88      2.80 o
   5   8  25       67.04       58.84      5.91 o
  -4   9  25       33.53       29.25      5.79 o
  -3   9  25      130.59      132.12      7.00 o
  -2   9  25       37.25       39.45      6.76 o
  -1   9  25      200.57      204.19      6.82 o
   0   9  25       22.28       20.11      2.31 o
   1   9  25      201.89      203.90      6.28 o
   2   9  25       35.47       52.22      5.91 o
   3   9  25      126.43      140.31      9.14 o
   4   9  25       31.95       33.71      4.86 o
  -3  10  25       89.72       92.98      5.74 o
  -2  10  25       51.32       53.31      8.63 o
  -1  10  25      120.89      123.44      6.23 o
   0  10  25       26.18       30.83      2.79 o
   1  10  25      118.97      122.50      4.99 o
   2  10  25       51.35       61.81      7.56 o
   3  10  25       95.14      111.17     11.23 o
  -2  11  25        1.67        0.92      2.76 o
  -1  11  25       54.43       54.78      8.33 o
   0  11  25       19.90       17.90      2.69 o
   1  11  25       53.58       47.79      3.46 o
   2  11  25        1.81        2.31      1.88 o
   0   0  26        0.43        0.23      1.10 o
   1   0  26      108.77      101.69      3.39 o
   2   0  26      992.80      986.15     17.48 o
   3   0  26        0.70        0.93      1.30 o
   4   0  26       36.80       43.57      4.73 o
   5   0  26      383.63      375.94      8.38 o
   6   0  26        7.14        6.99      2.25 o
  -6   1  26       47.92       43.28      4.13 o
  -5   1  26       38.39       47.40      5.14 o
  -4   1  26        7.78        5.10      1.97 o
  -3   1  26      129.98      139.16      4.21 o
  -2   1  26      199.46      206.40      6.32 o
  -1   1  26       79.22       82.35      2.77 o
   0   1  26      255.63      230.96      4.60 o
   1   1  26       79.37       78.64      2.64 o
   2   1  26      201.90      223.43      8.64 o
   3   1  26      133.82      132.45      4.92 o
   4   1  26        6.77        4.37      1.32 o
   5   1  26       36.49       33.05      3.33 o
   6   1  26       46.81       49.14      4.41 o
  -6   2  26      119.39      123.69      6.19 o
  -5   2  26        4.58        2.08      1.86 o
  -4   2  26      140.49      146.12      6.37 o
  -3   2  26      314.07      327.99      6.25 o
  -2   2  26       57.89       69.23      5.96 o
  -1   2  26       97.52      101.86      3.61 o
   0   2  26       33.85       31.86      2.26 o
   1   2  26       91.07      100.71      3.69 o
   2   2  26       54.75       72.18      8.73 o
   3   2  26      315.70      329.18      9.15 o
   4   2  26      138.91      129.31      4.40 o
   5   2  26        5.53        5.00      2.02 o
   6   2  26      122.80      119.86      5.86 o
  -6   3  26       48.93       51.08      4.72 o
  -5   3  26       22.52       23.65      3.40 o
  -4   3  26       87.55       79.38      5.96 o
  -3   3  26       34.89       33.03      3.02 o
  -2   3  26       35.88       44.06      3.59 o
  -1   3  26      118.98      118.12      3.43 o
   0   3  26       80.01       76.88      3.32 o
   1   3  26      117.60      126.44      4.14 o
   2   3  26       35.26       37.85      4.99 o
   3   3  26       33.59       33.95      3.88 o
   4   3  26       87.00       81.07      3.60 o
   5   3  26       21.19       23.25      3.20 o
   6   3  26       50.54       50.20      4.52 o
  -6   4  26       60.72       59.48      5.73 o
  -5   4  26        5.61        1.78      2.06 o
  -4   4  26       75.80       75.36      5.87 o
  -3   4  26       78.40       86.91      6.00 o
  -2   4  26      121.82      121.50      5.51 o
  -1   4  26      261.53      266.15      5.59 o
   0   4  26      334.44      312.52      5.78 o
   1   4  26      255.82      268.77      6.28 o
   2   4  26      123.82      130.58      7.57 o
   3   4  26       80.37       77.20      4.06 o
   4   4  26       71.63       77.03      4.87 o
   5   4  26        5.55       12.90      3.94 o
   6   4  26       61.57       51.80      4.57 o
  -5   5  26       27.32       27.69      4.28 o
  -4   5  26       59.23       64.31      6.14 o
  -3   5  26      222.73      225.15      6.42 o
  -2   5  26       29.20       37.21      3.88 o
  -1   5  26      340.92      342.25      6.15 o
   0   5  26      249.38      237.72      5.05 o
   1   5  26      337.03      353.07      7.40 o
   2   5  26       31.71       39.95      5.76 o
   3   5  26      223.32      221.23      5.90 o
   4   5  26       56.23       48.34      3.37 o
   5   5  26       29.89       23.79      3.41 o
   6   5  26        1.15        2.72      2.95 o
  -5   6  26       55.42       57.26      5.94 o
  -4   6  26       24.35       18.52      3.82 o
  -3   6  26        1.32        3.27      1.85 o
  -2   6  26      457.43      484.64     19.68 o
  -1   6  26       20.59       20.74      2.53 o
   0   6  26      107.63      101.49      3.35 o
   1   6  26       21.85       19.89      2.44 o
   2   6  26      461.26      424.77     33.76 o
   3   6  26        1.80        1.20      1.42 o
   4   6  26       24.94       21.45      2.85 o
   5   6  26       55.78       49.34      4.73 o
  -5   7  26      127.01      119.62      7.55 o
  -4   7  26       68.66       73.64      8.98 o
  -3   7  26       92.74      103.47      9.58 o
  -2   7  26      303.07      314.10     12.50 o
  -1   7  26      103.06      108.42      4.82 o
   0   7  26       74.89       67.64      2.96 o
   1   7  26      105.12      115.57      4.26 o
   2   7  26      302.22      303.46     11.11 o
   3   7  26       99.65       99.00      3.91 o
   4   7  26       68.51       67.51      5.02 o
   5   7  26      124.34      121.30      6.82 o
  -4   8  26       19.55       10.65      6.22 o
  -3   8  26      176.96      174.45      8.01 o
  -2   8  26       16.58       41.44     20.43 o
  -1   8  26      103.60      110.42      8.47 o
   0   8  26      462.31      476.26      8.68 o
   1   8  26      101.75      103.79      5.27 o
   2   8  26       15.48       18.72      2.91 o
   3   8  26      175.20      176.83      6.77 o
   4   8  26       20.40       22.44      3.45 o
  -4   9  26       13.13       12.24      5.63 o
  -3   9  26      100.59      100.11      6.14 o
  -2   9  26       27.76       28.62      4.30 o
  -1   9  26        2.43       -1.59      1.59 o
   0   9  26        9.79       10.44      1.89 o
   1   9  26        3.00        5.77      4.39 o
   2   9  26       30.92       44.01      4.53 o
   3   9  26       99.35      111.50      6.21 o
   4   9  26       12.14       33.43     14.57 o
  -3  10  26       22.65       20.65      3.37 o
  -2  10  26        5.11       12.52      8.10 o
  -1  10  26        5.34        5.60      1.71 o
   0  10  26        4.32        6.20      1.63 o
   1  10  26        5.75        6.45      1.82 o
   2  10  26        4.68        4.19      2.58 o
  -1  11  26       64.10       55.97      5.60 o
   0  11  26       76.39       80.84      4.62 o
   1  11  26       65.18       51.58      9.68 o
   1   0  27      190.75      194.51      4.41 o
   2   0  27        0.92       17.75      3.67 o
   3   0  27        1.56        2.90      1.72 o
   4   0  27      104.86      102.58      6.32 o
   5   0  27        1.63        0.94      1.79 o
   6   0  27        7.28        3.52      2.09 o
  -6   1  27       11.13       11.31      2.66 o
  -5   1  27       90.26       85.61      7.51 o
  -4   1  27      112.95      113.22      6.53 o
  -3   1  27      176.04      186.11      5.09 o
  -2   1  27       60.16       76.91      9.63 o
  -1   1  27      237.08      245.50      4.99 o
   0   1  27      260.00      255.18      5.67 o
   1   1  27      231.60      233.06      4.85 o
   2   1  27       60.84       56.15      3.33 o
   3   1  27      183.01      178.38      4.89 o
   4   1  27      111.81      116.33      4.04 o
   5   1  27       93.16       85.27      5.01 o
   6   1  27       11.28       11.29      2.64 o
  -6   2  27       27.95       27.26      4.16 o
  -5   2  27       89.26       87.85      5.34 o
  -4   2  27       57.22       59.30      4.89 o
  -3   2  27      417.01      431.44      8.16 o
  -2   2  27       80.87       91.88      4.79 o
  -1   2  27      202.40      193.95      4.44 o
   0   2  27       13.95       12.77      1.51 o
   1   2  27      199.87      193.64      4.33 o
   2   2  27       80.94       89.45      6.18 o
   3   2  27      422.50      409.58      9.09 o
   4   2  27       56.59       54.87      3.26 o
   5   2  27       85.76       79.23      5.22 o
   6   2  27       28.25       25.87      3.50 o
  -6   3  27       24.51       25.44      3.70 o
  -5   3  27      118.25      120.12      6.17 o
  -4   3  27       12.53        9.68      2.52 o
  -3   3  27      148.75      143.28      4.68 o
  -2   3  27       32.08       41.53      3.48 o
  -1   3  27      352.74      338.82      6.06 o
   0   3  27       17.81       16.91      1.76 o
   1   3  27      352.49      338.52      7.17 o
   2   3  27       31.13       33.08      6.70 o
   3   3  27      146.09      126.40      9.19 o
   4   3  27       13.12       14.07      2.09 o
   5   3  27      120.99      114.79      5.84 o
   6   3  27       24.27       22.07      3.33 o
  -5   4  27       30.80       29.39      4.38 o
  -4   4  27       16.06       20.19      3.85 o
  -3   4  27       42.45       42.35      3.21 o
  -2   4  27      199.68      196.87      8.44 o
  -1   4  27      156.06      162.91      4.13 o
   0   4  27       85.20       90.89      3.17 o
   1   4  27      154.76      163.31      8.08 o
   2   4  27      193.67      205.46      6.40 o
   3   4  27       40.84       48.16      4.10 o
   4   4  27       15.30       13.66      2.13 o
   5   4  27       30.03       30.75      3.78 o
   6   4  27       42.40       39.13      8.20 o
  -5   5  27       90.51       85.60      6.86 o
  -4   5  27       64.30       63.67      6.56 o
  -3   5  27       34.72       37.02      3.85 o
  -2   5  27       94.29      114.31      8.46 o
  -1   5  27      320.77      323.95      6.54 o
   0   5  27      121.02      122.97      3.67 o
   1   5  27      318.53      316.84      7.05 o
   2   5  27       96.04       99.68      6.31 o
   3   5  27       35.72       44.53      4.14 o
   4   5  27       66.49       61.67      4.07 o
   5   5  27       90.07       86.89      5.46 o
  -5   6  27       45.71       43.20      5.32 o
  -4   6  27        3.82        1.93      2.48 o
  -3   6  27       24.28       47.01     18.80 o
  -2   6  27      429.41      426.74     13.52 o
  -1   6  27       60.25       60.97      3.15 o
   0   6  27      113.68      109.87      3.67 o
   1   6  27       61.30       68.29      3.25 o
   2   6  27      431.82      443.08     11.55 o
   3   6  27       25.86       28.22      2.93 o
   4   6  27        4.65        5.26      2.19 o
   5   6  27       46.97       44.76      4.60 o
  -4   7  27       66.49       62.03      7.70 o
  -3   7  27      160.15      168.46      6.93 o
  -2   7  27       48.68       56.77      4.55 o
  -1   7  27      137.49      144.93      4.97 o
   0   7  27       23.78       23.71      2.41 o
   1   7  27      133.96      140.72      4.81 o
   2   7  27       48.24       60.90      7.02 o
   3   7  27      160.36      165.10      8.94 o
   4   7  27       63.48       54.75      4.58 o
   5   7  27       87.27       92.20      8.72 o
  -3   8  27        5.57        6.17      2.43 o
  -2   8  27       67.54       70.29      5.64 o
  -1   8  27        9.26       14.75      4.89 o
   0   8  27        0.13        0.51      1.10 o
   1   8  27        9.16        7.14      1.75 o
   2   8  27       71.37       79.11      5.09 o
   3   8  27        6.04        3.41      2.67 o
   4   8  27       23.45       19.80      3.34 o
  -3   9  27        6.25        8.09      2.53 o
  -2   9  27      111.40       91.82     14.51 o
  -1   9  27        3.84       -0.18      2.01 o
   0   9  27        0.60        1.11      1.31 o
   1   9  27        3.24        3.21      1.58 o
   2   9  27      109.62      122.01      9.87 o
  -2  10  27      257.04      248.94     14.03 o
  -1  10  27        4.16       10.28      3.33 o
   0  10  27      266.53      276.54      8.15 o
   1  10  27        4.15        2.45      1.74 o
   2  10  27      257.37      267.72      9.43 o
   0  11  27        2.49        2.00      1.56 o
   0   0  28        0.32        0.19      1.13 o
   1   0  28      127.61      138.29      4.88 o
   2   0  28       95.95      105.10      5.51 o
   3   0  28      511.96      515.96      9.54 o
   4   0  28       88.44       78.82      5.36 o
   5   0  28      148.91      146.99      6.59 o
   6   0  28       76.90       62.99      5.08 o
  -6   1  28       18.28       19.70      3.29 o
  -5   1  28       16.13       14.48      3.42 o
  -4   1  28        5.45        3.23      2.31 o
  -3   1  28      149.53      147.76      5.21 o
  -2   1  28       70.88       77.15      4.46 o
  -1   1  28       16.65       24.37      2.31 o
   0   1  28       58.77       55.50      5.11 o
   1   1  28       16.67       26.90      3.24 o
   2   1  28       73.40       91.66     15.40 o
   3   1  28      150.50      144.65      6.24 o
   4   1  28        6.30        4.72      2.11 o
   5   1  28       16.78       16.26      2.92 o
   6   1  28       19.76       14.27      2.93 o
  -6   2  28      119.00      115.58      7.08 o
  -5   2  28        8.79        5.13      2.66 o
  -4   2  28       92.23       87.08      5.25 o
  -3   2  28      188.86      195.43      6.81 o
  -2   2  28      181.35      183.17      7.00 o
  -1   2  28        7.35        8.96      1.43 o
   0   2  28       66.75       64.66      2.76 o
   1   2  28        5.30       19.36      7.29 o
   2   2  28      182.30      191.35      7.26 o
   3   2  28      181.36      160.11     22.42 o
   4   2  28       91.38       93.57      4.03 o
   5   2  28        8.25        5.86      2.24 o
   6   2  28      121.36      116.72      6.29 o
  -5   3  28        2.76        3.77      2.12 o
  -4   3  28      125.53      127.27      6.34 o
  -3   3  28       33.61       33.98      3.32 o
  -2   3  28      141.87      155.38      6.41 o
  -1   3  28       83.08       84.01      3.01 o
   0   3  28      800.55      800.19     10.24 o
   1   3  28       80.62       94.19      3.68 o
   2   3  28      140.51      140.82      5.35 o
   3   3  28       32.87       29.49      4.28 o
   4   3  28      125.85      124.03      4.67 o
   5   3  28        2.17        0.32      1.81 o
  -5   4  28      259.58      256.13      9.30 o
  -4   4  28       49.20       49.24      5.51 o
  -3   4  28      129.39      133.72      6.05 o
  -2   4  28      337.45      333.30     15.50 o
  -1   4  28      212.82      215.66      4.80 o
   0   4  28      236.58      228.95      5.04 o
   1   4  28      213.40      210.08      5.65 o
   2   4  28      327.58      335.90      8.52 o
   3   4  28      131.75      138.42      5.17 o
   4   4  28       52.36       46.14      3.53 o
   5   4  28      263.34      258.71      8.93 o
  -5   5  28       22.09       19.07      3.96 o
  -4   5  28        1.16        1.56      2.44 o
  -3   5  28       43.87       43.63      4.29 o
  -2   5  28       72.65       78.46      7.03 o
  -1   5  28      139.07      136.96      4.47 o
   0   5  28       85.55       88.10      3.51 o
   1   5  28      142.53      153.10      6.72 o
   2   5  28       73.28       75.95      5.38 o
   3   5  28       41.11       42.52      3.04 o
   4   5  28        1.80        0.43      1.73 o
   5   5  28       20.69       16.22      3.18 o
  -5   6  28       74.37       75.74      6.97 o
  -4   6  28        4.50        1.96      3.43 o
  -3   6  28       36.71       41.45      3.54 o
  -2   6  28       57.26       87.06      7.64 o
  -1   6  28      234.32      239.81      7.98 o
   0   6  28       35.36       37.54      2.72 o
   1   6  28      236.73      241.75      6.27 o
   2   6  28       57.39       56.73     14.35 o
   3   6  28       39.08       35.31      3.13 o
   4   6  28        4.31        3.91      2.09 o
   5   6  28       75.53       71.18      6.53 o
  -3   7  28       48.10       41.95      4.51 o
  -2   7  28      117.95      129.46      7.20 o
  -1   7  28       27.67       24.66      3.17 o
   0   7  28       22.50       22.17      2.13 o
   1   7  28       26.49       27.30      7.51 o
   2   7  28      122.77      132.71      8.24 o
   3   7  28       51.05       51.72      6.44 o
   4   7  28       18.48       18.69      3.74 o
  -3   8  28      102.65       98.84      6.15 o
  -2   8  28       36.98       43.28     10.58 o
  -1   8  28       56.01       50.40      3.80 o
   0   8  28       35.88       40.88      3.03 o
   1   8  28       58.80       59.23      3.66 o
   2   8  28       34.79       57.67     12.52 o
   3   8  28       98.89      149.18     11.13 o
   4   8  28       25.72       17.78      4.86 o
  -3   9  28       66.04       74.96     10.72 o
  -2   9  28      244.76      255.75     16.03 o
  -1   9  28      164.56      173.67      6.42 o
   0   9  28       35.24       37.56      2.95 o
   1   9  28      168.56      167.84      9.42 o
   2   9  28      241.08      247.50      8.97 o
  -2  10  28       25.23       18.65      4.93 o
  -1  10  28       29.10       30.05      4.46 o
   0  10  28      190.76      196.56      6.88 o
   1  10  28       29.55       26.59      3.48 o
   2  10  28       26.01       22.25      3.33 o
   1   0  29       51.38       62.28      2.98 o
   2   0  29      229.37      214.64      7.73 o
   3   0  29       28.48       28.13      3.12 o
   4   0  29       77.01       72.63      5.33 o
   5   0  29        0.16        0.40      1.53 o
  -5   1  29        7.92        8.10      2.47 o
  -4   1  29      283.89      283.82     10.75 o
  -3   1  29       62.57       62.53      4.07 o
  -2   1  29      450.74      465.25     11.79 o
  -1   1  29        6.78        7.71      1.53 o
   0   1  29      177.54      174.71      5.09 o
   1   1  29        6.74        8.77      1.41 o
   2   1  29      449.60      443.79     11.61 o
   3   1  29       62.48       60.54      3.95 o
   4   1  29      283.19      281.09     10.67 o
   5   1  29        7.79        6.12      2.42 o
  -5   2  29       21.95       19.81      3.79 o
  -4   2  29       59.17       57.34      5.85 o
  -3   2  29       30.12       27.66      3.11 o
  -2   2  29       47.85       55.29      4.57 o
  -1   2  29       53.81       56.39      3.17 o
   0   2  29       30.84       30.18      2.66 o
   1   2  29       54.13       56.38      2.97 o
   2   2  29       46.19       48.36      3.28 o
   3   2  29       31.51       19.91      4.65 o
   4   2  29       59.31       51.23      3.29 o
   5   2  29       22.58       18.38      3.19 o
  -5   3  29        0.78       -0.98      1.84 o
  -4   3  29        1.64        2.19      2.13 o
  -3   3  29       30.50       29.43      3.54 o
  -2   3  29      242.22      221.80     12.58 o
  -1   3  29        1.50        3.35      2.00 o
   0   3  29       47.30       54.20      2.87 o
   1   3  29        1.52        1.82      1.42 o
   2   3  29      245.69      247.02      7.23 o
   3   3  29       30.53       27.64      3.80 o
   4   3  29        2.31        1.47      1.49 o
   5   3  29        0.66       -0.91      1.93 o
  -5   4  29      174.82      175.01      7.74 o
  -4   4  29       11.66       10.66      2.82 o
  -1   4  29      679.93      673.76     12.18 o
   0   4  29        8.29        7.31      1.43 o
   1   4  29      677.86      679.08     11.11 o
   2   4  29       40.85       38.63      5.11 o
   3   4  29        9.74       24.57      7.88 o
   4   4  29       10.24        8.02      2.25 o
   5   4  29      173.37      164.54      7.35 o
  -5   5  29       33.42       31.79      4.80 o
  -4   5  29      287.25      303.84      9.36 o
  -3   5  29       27.44       38.01      8.02 o
  -2   5  29       98.36      121.66      8.95 o
  -1   5  29       49.01       45.26      3.73 o
   0   5  29      622.35      600.99     16.41 o
   1   5  29       48.58       47.83      2.91 o
   2   5  29      100.02      109.04     16.52 o
   3   5  29       26.69       21.15      3.02 o
   4   5  29      293.24      292.13      9.27 o
   5   5  29       33.39       27.52      4.37 o
  -4   6  29       47.45       43.60      8.75 o
  -3   6  29       75.28       78.91      6.60 o
  -2   6  29        9.48       10.00      3.22 o
  -1   6  29      165.59      164.79      6.17 o
   0   6  29        3.88        4.05      1.30 o
   1   6  29      173.54      177.50      5.43 o
   2   6  29        9.37       24.00      6.68 o
   3   6  29       70.01       67.78      4.13 o
   4   6  29       44.99       45.99      4.22 o
  -3   7  29       60.50       58.21      4.94 o
  -2   7  29      106.11      103.09      6.76 o
  -1   7  29      214.68      216.27      7.74 o
   0   7  29       57.47       59.30      3.30 o
   1   7  29      215.34      203.17      6.38 o
   2   7  29      110.66      108.02      5.82 o
   3   7  29       60.74       67.98      5.59 o
   4   7  29      116.61      113.99      6.06 o
  -3   8  29       92.27      109.75      9.73 o
  -2   8  29        2.47       -0.90      1.37 o
  -1   8  29      199.39      188.59     10.93 o
   0   8  29      363.05      370.33      8.04 o
   1   8  29      195.42      195.13      6.25 o
   2   8  29        2.50       20.83     10.48 o
  -2   9  29       30.52       46.30      6.46 o
  -1   9  29       49.09       45.10      3.76 o
   0   9  29       16.52       17.92      2.73 o
   1   9  29       48.23       43.01      4.98 o
   2   9  29       30.14       35.08      4.06 o
   0  10  29        0.33        1.01      2.06 o
   0   0  30      272.54      265.45      8.14 o
   1   0  30      217.37      228.78      5.91 o
   2   0  30       17.15       33.95     13.02 o
   3   0  30      508.21      498.71     10.92 o
   4   0  30        0.66        0.78      1.84 o
   5   0  30      264.89      260.58     10.63 o
  -5   1  30       18.37       10.08      3.04 o
  -4   1  30        8.04        5.94      2.61 o
  -3   1  30      344.28      338.98      9.83 o
  -2   1  30       77.86       74.23      7.54 o
  -1   1  30       33.62       36.65      2.73 o
   0   1  30       40.61       43.57      2.54 o
   1   1  30       32.62       32.00      2.55 o
   2   1  30       76.44       84.09      4.91 o
   3   1  30      340.69      332.28      9.48 o
   4   1  30        7.54        5.81      2.24 o
   5   1  30       19.97       15.20      3.03 o
  -5   2  30      124.10      118.14      7.41 o
  -4   2  30       23.54       23.75      4.08 o
  -3   2  30       12.99       12.89      3.06 o
  -2   2  30      229.37      244.28      9.98 o
  -1   2  30      222.04      214.97      6.22 o
   0   2  30       37.13       37.33      2.50 o
   1   2  30      223.98      220.74      5.84 o
   2   2  30      226.42      227.74      6.98 o
   3   2  30       12.52       16.25      3.81 o
   4   2  30       25.21       26.85      4.93 o
   5   2  30      124.51      111.72      6.08 o
  -5   3  30       62.21       53.83      5.19 o
  -4   3  30       17.77       10.74      2.87 o
  -3   3  30       76.77       75.05      5.46 o
  -2   3  30       80.93       86.38      5.86 o
  -1   3  30       15.62       16.16      1.95 o
   0   3  30       38.17       35.63      2.53 o
   1   3  30       14.45       14.42      2.16 o
   2   3  30       80.93       92.47      4.50 o
   3   3  30       75.16       63.69     13.26 o
   4   3  30       16.53       16.12      2.68 o
   5   3  30       61.55       60.22      5.47 o
  -5   4  30        5.50        5.42      2.91 o
  -4   4  30       52.41       56.03      4.70 o
  -3   4  30       49.20       49.79      5.28 o
  -2   4  30      176.88      179.44     11.35 o
  -1   4  30       31.47       24.45      3.03 o
   0   4  30       37.74       38.74      2.42 o
   1   4  30       27.84       28.56      4.49 o
   2   4  30      177.75      185.70      6.36 o
   3   4  30       52.19       48.72      4.51 o
   4   4  30       56.07       54.69      4.31 o
   5   4  30        6.11        4.47      2.41 o
  -4   5  30       48.03       39.45      8.70 o
  -3   5  30        1.44        8.23      3.36 o
  -2   5  30      142.71      141.22     10.07 o
  -1   5  30       54.96       61.81      4.22 o
   0   5  30      387.67      398.32      6.96 o
   1   5  30       56.38       56.27      3.33 o
   2   5  30      145.64      153.23     32.33 o
   3   5  30        1.32        0.32      1.50 o
   4   5  30       46.43       48.74      4.29 o
  -3   6  30       54.16       59.30      4.98 o
  -2   6  30        6.52        6.11     13.88 o
  -1   6  30      203.23      205.17      7.72 o
   0   6  30      110.66      114.83      3.82 o
   1   6  30      203.29      192.65      7.24 o
   2   6  30        7.54        9.20      4.75 o
   3   6  30       53.44       46.09      8.27 o
   4   6  30      155.71      161.58      7.05 o
  -3   7  30       60.21       67.10      6.06 o
  -2   7  30       67.25       72.49     13.26 o
  -1   7  30        8.81        5.29      2.86 o
   0   7  30        3.16        4.33      1.99 o
   1   7  30        9.98        8.07      1.80 o
   2   7  30       67.45       64.80      4.64 o
   3   7  30       60.06       55.55      6.59 o
  -2   8  30       12.82        9.35      2.96 o
  -1   8  30       18.33       26.24      6.64 o
   0   8  30        3.87        5.06      3.91 o
   1   8  30       20.36       10.81      7.23 o
   2   8  30       13.55       19.25      4.07 o
  -1   9  30       64.04       64.11      4.85 o
   0   9  30       35.88       39.76      3.75 o
   1   9  30       62.28       73.09     10.28 o
   1   0  31        0.05        2.51      1.44 o
   2   0  31       15.62       19.14      3.24 o
   3   0  31       23.35       27.13      3.96 o
   4   0  31       26.37       26.74      4.30 o
   5   0  31        0.52       -1.53      1.87 o
  -5   1  31      249.87      258.15     10.83 o
  -4   1  31       36.41       30.44      5.51 o
  -3   1  31       98.21       93.23      6.06 o
  -2   1  31       62.42       77.56      7.27 o
  -1   1  31      166.72      172.59      5.79 o
   0   1  31       25.17       25.12      2.23 o
   1   1  31      164.31      159.61      4.98 o
   2   1  31       62.10       71.57      4.79 o
   3   1  31       95.31       97.31      4.57 o
   4   1  31       36.57       30.26      4.55 o
   5   1  31      248.30      228.17      9.78 o
  -5   2  31       17.87       21.08      4.22 o
  -4   2  31       27.05       19.52      4.74 o
  -3   2  31      107.49       96.61      4.98 o
  -2   2  31      183.13      189.90      7.20 o
  -1   2  31       55.66       57.02      3.42 o
   0   2  31       26.46       25.65      2.24 o
   1   2  31       54.68       63.79      4.21 o
   2   2  31      182.06      191.03      6.46 o
   3   2  31      105.18       97.09      4.60 o
   4   2  31       28.44       23.11      4.91 o
   5   2  31       16.53       13.94      3.14 o
  -4   3  31       34.77       47.69      7.93 o
  -3   3  31      261.06      250.73      8.11 o
  -2   3  31       39.51       54.40     16.58 o
  -1   3  31      181.24      184.64      7.68 o
   0   3  31        1.36        3.52      1.16 o
   1   3  31      178.80      179.94      5.39 o
   2   3  31       41.15       47.30      5.57 o
   3   3  31      266.20      253.78     18.14 o
   4   3  31       36.21       35.07      5.91 o
  -4   4  31        8.45       10.43      5.75 o
  -3   4  31       27.93       32.91      4.19 o
  -2   4  31       23.84       32.77      4.24 o
  -1   4  31       44.27       46.69      3.64 o
   0   4  31      100.56       99.05      3.43 o
   1   4  31       45.26       42.92      3.12 o
   2   4  31       23.94       24.71     10.56 o
   3   4  31       28.23       31.02      4.37 o
   4   4  31        7.68        2.63      3.30 o
  -3   5  31       62.75       60.58      5.02 o
  -2   5  31       11.79       13.86      2.58 o
  -1   5  31      235.85      235.73      7.51 o
   0   5  31       46.30       46.12      2.56 o
   1   5  31      240.03      228.77     10.08 o
   2   5  31       11.15        8.52      3.22 o
   3   5  31       64.01       13.74      4.62 o
   4   5  31       21.57       16.15      6.42 o
  -3   6  31       15.25       22.96      8.29 o
  -2   6  31       66.13       59.76      8.84 o
  -1   6  31       62.80       64.52      4.18 o
   0   6  31       37.70       36.46      2.78 o
   1   6  31       61.24       53.50      8.15 o
   2   6  31       64.72       69.35      4.68 o
   3   6  31       14.35        7.97      4.04 o
  -3   7  31       41.04       42.75      3.73 o
  -2   7  31       14.01       11.02      4.74 o
  -1   7  31       14.26       10.95      2.71 o
   0   7  31       15.97       16.25      2.82 o
   1   7  31       15.73       13.99      2.77 o
   2   7  31       13.91       36.60     16.80 o
  -2   8  31      161.17      172.54     11.69 o
  -1   8  31       31.18       33.77      3.46 o
   0   8  31      218.26      230.88      7.44 o
   1   8  31       32.25       31.95      3.77 o
   2   8  31      159.42      153.62      9.10 o
   0   0  32       53.68       54.29      3.99 o
   1   0  32       15.48       18.26      4.42 o
   2   0  32      537.97      522.44     12.76 o
   3   0  32        1.92        2.01      1.21 o
   4   0  32      181.29      182.42     16.45 o
  -4   1  32       66.97       61.42      7.78 o
  -3   1  32       20.51       20.51      2.38 o
  -2   1  32      206.54      226.93     17.99 o
  -1   1  32       22.11       32.45      4.22 o
   0   1  32       33.17       34.91      2.58 o
   1   1  32       21.44       23.46      3.23 o
   2   1  32      204.79      209.60     11.14 o
   3   1  32       19.83       27.31      5.03 o
   4   1  32       63.77       63.06     11.14 o
  -4   2  32      108.84      134.10     27.72 o
  -3   2  32       34.04       41.12      3.77 o
  -2   2  32      124.67      129.53      6.00 o
  -1   2  32      271.84      272.54      7.98 o
   0   2  32       88.32       85.38      3.42 o
   1   2  32      274.02      269.40      7.58 o
   2   2  32      119.54      127.21      5.24 o
   3   2  32       33.98       31.91      4.11 o
   4   2  32      109.92       88.10      8.48 o
  -4   3  32       20.54       50.36     23.32 o
  -3   3  32       46.76       50.02      3.88 o
  -2   3  32       18.09       22.24      3.22 o
  -1   3  32      148.24      155.14      6.03 o
   0   3  32      160.78      162.10      4.56 o
   1   3  32      152.87      154.74      5.78 o
   2   3  32       19.26       20.70      5.68 o
   3   3  32       46.26       46.90      4.39 o
   4   3  32       21.45       19.05      4.78 o
  -3   4  32        4.75        3.42      2.09 o
  -2   4  32      335.10      343.42     12.15 o
  -1   4  32       47.00       58.36      6.55 o
   0   4  32       28.69       29.19      2.32 o
   1   4  32       49.65       47.62      3.70 o
   2   4  32      342.25      347.43     20.74 o
   3   4  32        4.66        2.74      2.38 o
   4   4  32       38.10       26.98      6.68 o
  -3   5  32       15.87       19.27      3.05 o
  -2   5  32       58.18       53.12      5.59 o
  -1   5  32      193.03      193.57      8.60 o
   0   5  32        6.35        5.94      1.53 o
   1   5  32      187.96      153.92     24.34 o
   2   5  32       56.46       61.13      6.20 o
  -3   6  32       29.03       27.18      4.73 o
  -1   6  32       41.78       47.50      3.75 o
   0   6  32       14.81       16.85      2.12 o
   1   6  32       43.86       48.56      5.64 o
   2   6  32       18.72       29.13      6.73 o
  -2   7  32       73.01       69.09      7.31 o
  -1   7  32      253.80      259.07      7.97 o
   0   7  32       87.58       94.85      4.91 o
   1   7  32      253.23      259.93      8.99 o
   2   7  32       73.07       72.79      6.43 o
  -1   8  32       35.44       40.53      4.07 o
   0   8  32       80.78       84.62      4.80 o
   1   8  32       36.19       35.07      3.96 o
   1   0  33       52.35       58.61      4.72 o
   2   0  33       23.60       21.71      3.38 o
   3   0  33       28.42       27.56      5.25 o
   4   0  33       17.03       54.30     33.18 o
  -4   1  33       54.04       59.36      5.81 o
  -3   1  33      122.17      136.13      7.80 o
  -2   1  33      193.60      207.38      7.77 o
  -1   1  33       21.85       22.82      2.77 o
   0   1  33      131.94      140.60      4.23 o
   1   1  33       21.38       19.29      2.72 o
   2   1  33      197.01      185.49      8.92 o
   3   1  33      123.34      135.61      5.84 o
   4   1  33       52.43       96.16     39.32 o
  -4   2  33       43.25       49.55     10.03 o
  -3   2  33      105.34      112.20      5.52 o
  -2   2  33       16.26       28.17      4.79 o
  -1   2  33        7.52       10.07      2.67 o
   0   2  33        9.23       10.09      1.67 o
   1   2  33        7.93        5.95      1.83 o
   2   2  33       16.34       14.22      5.07 o
   3   2  33      106.28      118.73     11.39 o
   4   2  33       41.32       39.95      8.77 o
  -3   3  33       43.45       44.08      3.71 o
  -2   3  33      158.75      159.79      8.92 o
  -1   3  33        6.00        6.85      1.83 o
   0   3  33      559.44      530.09      8.63 o
   1   3  33        6.63        5.95      1.95 o
   2   3  33      162.10      160.52     10.77 o
   3   3  33       44.42       46.47     10.61 o
   4   3  33       55.69       54.82     10.13 o
  -3   4  33        3.39        3.59      1.87 o
  -2   4  33        3.26        3.33      3.47 o
  -1   4  33       11.75       13.03      3.01 o
   0   4  33       26.74       31.89      2.73 o
   1   4  33       10.67       11.63      2.72 o
   2   4  33        3.71        7.17      3.03 o
  -3   5  33       13.13       10.90      2.85 o
  -2   5  33       67.28       54.90      7.02 o
  -1   5  33       63.35       66.68      4.85 o
   0   5  33        0.29        1.43      1.21 o
   1   5  33       66.00       65.79      4.84 o
   2   5  33       73.50       72.34      9.78 o
   3   5  33       14.22       22.64      5.00 o
  -2   6  33      203.43      195.78     12.60 o
  -1   6  33      217.88      204.53      7.18 o
   0   6  33      141.98      147.14      4.74 o
   1   6  33      211.36      218.07      8.16 o
   2   6  33      202.81      205.36     13.93 o
  -1   7  33       63.78       70.77      4.34 o
   0   7  33       10.61       10.53      2.11 o
   1   7  33       61.97       67.87      4.81 o
   0   0  34       90.13       83.20      4.81 o
   1   0  34       75.69       75.05      4.47 o
   2   0  34        8.72       28.98     16.37 o
   3   0  34      111.42      110.02      6.82 o
  -3   1  34       57.14       58.14      4.84 o
  -2   1  34        3.64        5.10      3.62 o
  -1   1  34        8.85        8.77      2.23 o
   0   1  34        0.14        0.72      1.15 o
   1   1  34        9.34        9.78      2.27 o
   2   1  34        3.88        2.65      2.29 o
   3   1  34       57.46       62.22      4.91 o
  -3   2  34       94.74       90.53      5.99 o
  -2   2  34       31.53       29.38      4.48 o
  -1   2  34      287.28      278.71      8.27 o
   0   2  34       30.59       29.41      2.41 o
   1   2  34      287.67      272.41      8.71 o
   2   2  34       30.61       38.50     18.61 o
   3   2  34       95.72       97.83      7.28 o
  -3   3  34       28.85       29.23      4.10 o
  -2   3  34       24.62       20.98      4.56 o
  -1   3  34        7.97        9.49      2.32 o
   0   3  34       10.61       16.82      2.17 o
   1   3  34        7.53        3.78      1.53 o
   2   3  34       26.56       17.08      4.11 o
   3   3  34       27.52       55.10      6.22 o
  -3   4  34       26.90       27.23      4.41 o
  -2   4  34       30.74       34.54      6.65 o
  -1   4  34      360.84      359.07      9.56 o
   0   4  34       21.48       20.64      2.27 o
   1   4  34      371.56      343.03     10.44 o
  -2   5  34      129.78      116.95      9.76 o
  -1   5  34       44.81       52.52      5.74 o
   0   5  34       34.03       32.20      2.70 o
   1   5  34       44.22       39.76      4.23 o
   2   5  34      124.31      136.13     11.45 o
  -1   6  34       47.10       44.31      4.68 o
   0   6  34        1.80        1.12      1.51 o
   1   6  34       42.64       36.89      4.12 o
   1   0  35       11.92       11.89      2.35 o
   2   0  35       59.33       60.83      7.01 o
   3   0  35      111.99      112.84      6.38 o
  -3   1  35      196.42      199.73      8.54 o
  -2   1  35       90.87       82.85      6.30 o
  -1   1  35      145.71      142.91      6.64 o
   0   1  35       62.74       63.79      3.48 o
   1   1  35      146.18      116.05     20.94 o
   2   1  35       92.39      105.86      8.83 o
   3   1  35      193.25      196.95      8.24 o
  -2   2  35        4.01        5.19      2.54 o
  -1   2  35       60.10       58.41      4.18 o
   0   2  35        5.54        5.85      1.63 o
   1   2  35       60.39       54.52      4.44 o
  -2   3  35       96.75       87.18      6.66 o
  -1   3  35      108.90      109.83      5.42 o
   0   3  35      167.33      163.76      5.24 o
   1   3  35      110.52      100.89      5.68 o
  -2   4  35       21.39       13.23      4.12 o
  -1   4  35       20.34       26.59      3.24 o
   0   4  35        6.34        8.36      1.82 o
   1   4  35       20.10       18.36      3.05 o
  -1   5  35       43.89       51.43      6.59 o
   0   5  35       26.70       28.74      3.67 o
   1   5  35       48.26       49.21      4.14 o
   0   0  36      182.14      162.07      8.76 o
   1   0  36      176.15      151.65     12.23 o
   2   0  36      146.82      147.64     11.15 o
  -2   1  36       21.13       18.87      5.09 o
  -1   1  36        5.00        7.01      2.97 o
   0   1  36      128.58      118.48      5.40 o
   1   1  36        5.16        9.68      2.04 o
   2   1  36       20.71       24.74      5.73 o
  -1   2  36       29.24       18.25      7.95 o
   0   2  36       61.71       68.19      4.34 o
   1   2  36       28.57       32.19      3.79 o
   2   2  36      338.62      329.36     17.05 o
  -1   3  36        2.17        4.52      3.97 o
   0   3  36        0.64        0.55      1.67 o
   1   3  36        2.03        2.38      1.82 o
   0   4  36      103.13       96.93      5.63 o
   1   0  37       65.99       71.58      6.54 o
  -1   1  37       49.46       48.28      3.75 o
   0   1  37      100.18      101.21      4.95 o
   1   1  37       51.80       42.74      4.16 o
   0   2  37        2.77        3.20      2.78 o
 
